# Supplementary material for: Inhibiting MARSs reduces hyperhomocysteinemia‐associated neural tube and congenital heart defects
Source: EMBO Mol Med. 2020 Jan 31;12(3):e9469. doi: 10.15252/emmm.201809469 (PMC7059139; doi:10.15252/emmm.201809469)
Supplement: Supplementary file 5 — Dataset EV1 [file EMMM-12-e9469-s005.xlsx]

## Sheet: Identified substrates of N-Hcy.
Identified substrates of N-Hcy. N-Hcy modified lysine residues are denoted by K(Hcy). Blue-colored N-Hcy substrates are coincident with previously reported substrates.
NO.	Uniprot Accetion	Protein Description	HomocysIAA(K) Modified Peptide Sequence	Peptide Score
1	U5S1_HUMAN	116 kDa U5 small nuclear ribonucleoprotein component	FFGEFTGFVDMCVQHIPSPK(Hcy)VGAK(Hcy)PK	19.38
2	U5S1_HUMAN	116 kDa U5 small nuclear ribonucleoprotein component	FNTTSVIK(Hcy)IAVEPVNPSELPKMLDGLR	17.28
3	1433B_HUMAN	14-3-3 protein beta/alpha	MK(Hcy)GDYFRYLSEVASGDNK	17.46
4	1433B_HUMAN	14-3-3 protein beta/alpha	YDDMAAAMK(Hcy)AVTEQGHELSNEERNLLSVAYKNVVGAR	42.25
5	1433B_HUMAN	14-3-3 protein beta/alpha	MTMDK(Hcy)SELVQK	19.54
6	1433B_HUMAN	14-3-3 protein beta/alpha	SELVQK(Hcy)AK(Hcy)LAEQAERYDDMAAAMK	20.96
7	1433B_HUMAN	14-3-3 protein beta/alpha	YDDMAAAMK(Hcy)AVTEQGHELSNEERNLLSVAYKNVVGAR	42.25
8	1433E_HUMAN	14-3-3 protein epsilon	GGEDK(Hcy)LKMIR	19.23
9	1433F_HUMAN	14-3-3 protein eta	SSWRVISSIEQKTMADGNEK(Hcy)KLEK	39.9
10	1433F_HUMAN	14-3-3 protein eta	TMADGNEKK(Hcy)LEKVKAYR	21.74
11	1433Z_HUMAN	14-3-3 protein zeta/delta	MDK(Hcy)NELVQKAK	17.44
12	PRS10_HUMAN	26S protease regulatory subunit 10B	SK(Hcy)LKPGTRVALDMTTLTIMR	31.07
13	PRS10_HUMAN	26S protease regulatory subunit 10B	LK(Hcy)PGTRVALDMTTLTIMR	31.07
14	PRS10_HUMAN	26S protease regulatory subunit 10B	EQLK(Hcy)ELTK(Hcy)QYEK(Hcy)SENDLKALQSVGQIVGEVLK	15.32
15	PRS10_HUMAN	26S protease regulatory subunit 10B	LK(Hcy)PGTRVALDMTTLTIMR	31.07
16	PRS10_HUMAN	26S protease regulatory subunit 10B	EQLK(Hcy)ELTK(Hcy)QYEKSENDLK(Hcy)ALQSVGQIVGEVLK	15.32
17	PRS10_HUMAN	26S protease regulatory subunit 10B	SENDLK(Hcy)ALQSVGQIVGEVLKQLTEEK	16.2
18	PRS4_HUMAN	26S protease regulatory subunit 4	MK(Hcy)VTNEDFK(Hcy)KSKENVLYK	16.01
19	PRS4_HUMAN	26S protease regulatory subunit 4	VTNEDFK(Hcy)K	23.12
20	PRS4_HUMAN	26S protease regulatory subunit 4	GPDAASK(Hcy)LPLVTPHTQCR	18.97
21	PRS4_HUMAN	26S protease regulatory subunit 4	DDLSGADIK(Hcy)AICTEAGLMALR	21.83
22	PRS4_HUMAN	26S protease regulatory subunit 4	K(Hcy)SKENVLYK(Hcy)K	18.32
23	PRS6A_HUMAN	26S protease regulatory subunit 6A	IK(Hcy)ENSEKIK	14.34
24	PRS6A_HUMAN	26S protease regulatory subunit 6A	FENLGIQPPK(Hcy)GVLMYGPPGTGK	15.75
25	PRS7_HUMAN	26S protease regulatory subunit 7	DFLEAVNK(Hcy)VIK	14.74
26	PRS8_HUMAN	26S protease regulatory subunit 8	ALDGPEQMELEEGK(Hcy)AGSGLR	19.62
27	PSMD1_HUMAN	26S proteasome non-ATPase regulatory subunit 1	MEVDEAEK(Hcy)K(Hcy)EEK(Hcy)EK(Hcy)K	13
28	PSMD1_HUMAN	26S proteasome non-ATPase regulatory subunit 1	VINDK(Hcy)HDDVMAK	21.56
29	PSMD1_HUMAN	26S proteasome non-ATPase regulatory subunit 1	VSTAVLSITAK(Hcy)AK	17.96
30	PSMD1_HUMAN	26S proteasome non-ATPase regulatory subunit 1	QLYSK(Hcy)VINDKHDDVMAK	17.23
31	PSMD1_HUMAN	26S proteasome non-ATPase regulatory subunit 1	MPK(Hcy)VQYK(Hcy)SNCKPSTFAYPAPLEVPK(Hcy)EK	14.19
32	PSD11_HUMAN	26S proteasome non-ATPase regulatory subunit 11	YMLLCK(Hcy)IMLNTPEDVQALVSGK	44.04
33	PSD11_HUMAN	26S proteasome non-ATPase regulatory subunit 11	LSK(Hcy)ADVERK(Hcy)LSQMILDK	22.31
34	PSD12_HUMAN	26S proteasome non-ATPase regulatory subunit 12	K(Hcy)LEEIPKYK	22.65
35	PSD12_HUMAN	26S proteasome non-ATPase regulatory subunit 12	LTK(Hcy)TLATIKEQNGDVK	23.76
36	PSDE_HUMAN	26S proteasome non-ATPase regulatory subunit 14	VIDVFAMPQSGTGVSVEAVDPVFQAK(Hcy)MLDMLK	46.49
37	PSDE_HUMAN	26S proteasome non-ATPase regulatory subunit 14	AVEEEDK(Hcy)MTPEQLAIK	19.78
38	PSMD2_HUMAN	26S proteasome non-ATPase regulatory subunit 2	EEGGRDK(Hcy)APVQPQQSPAAAPGGTDEK	26.37
39	PSMD2_HUMAN	26S proteasome non-ATPase regulatory subunit 2	EEGGRDKAPVQPQQSPAAAPGGTDEK(Hcy)PSGK	26.37
40	PSMD2_HUMAN	26S proteasome non-ATPase regulatory subunit 2	SSTTSMTSVPKPLK(Hcy)FLRPHYGK	37.01
41	PSMD2_HUMAN	26S proteasome non-ATPase regulatory subunit 2	DK(Hcy)EQELSEEDK(Hcy)QLQDELEMLVERLGEK	27.51
42	PSMD2_HUMAN	26S proteasome non-ATPase regulatory subunit 2	K(Hcy)EK(Hcy)K(Hcy)DKDK	17.53
43	PSMD3_HUMAN	26S proteasome non-ATPase regulatory subunit 3	YKEAQK(Hcy)ISDDLMQKISTQNRRALDLVAAK(Hcy)CYYYHAR	22.85
44	PSMD6_HUMAN	26S proteasome non-ATPase regulatory subunit 6	DAMMAK(Hcy)AEYLCRIGDK	22.53
45	PSD7_HUMAN	26S proteasome non-ATPase regulatory subunit 7	EGQEKEESKK(Hcy)DR	19.82
46	PSMD8_HUMAN	26S proteasome non-ATPase regulatory subunit 8	K(Hcy)SPNLSKCGEELGR	33.47
47	PSMD8_HUMAN	26S proteasome non-ATPase regulatory subunit 8	GEWNRK(Hcy)SPNLSK	14.19
48	RT31_HUMAN	28S ribosomal protein S31, mitochondrial	K(Hcy)NIFTGKRLNIFDMMAVTK	30.53
49	RT31_HUMAN	28S ribosomal protein S31, mitochondrial	DLLGIIK(Hcy)GMK	19.86
50	RT31_HUMAN	28S ribosomal protein S31, mitochondrial	NPYLSVK(Hcy)QK	14.13
51	RT31_HUMAN	28S ribosomal protein S31, mitochondrial	NIFTGK(Hcy)RLNIFDMMAVTK	30.53
52	RM12_HUMAN	39S ribosomal protein L12, mitochondrial	K(Hcy)LVESLPQEIKANVAK(Hcy)AEAEK	20.8
53	RM40_HUMAN	39S ribosomal protein L40, mitochondrial	K(Hcy)VDPKKDQEAKER	17.29
54	3HIDH_HUMAN	3-hydroxyisobutyrate dehydrogenase, mitochondrial	SVASK(Hcy)TPVGFIGLGNMGNPMAKNLMK	13.84
55	RS10_HUMAN	40S ribosomal protein S10	SAVPPGADK(Hcy)K	13.18
56	RS10_HUMAN	40S ribosomal protein S10	K(Hcy)DVHMPK(Hcy)HPELADKNVPNLHVMK	20.97
57	RS11_HUMAN	40S ribosomal protein S11	FNVLK(Hcy)VTK(Hcy)AAGTK	15.6
58	RS11_HUMAN	40S ribosomal protein S11	NIGLGFKTPKEAIEGTYIDK(Hcy)K	13.79
59	RS15_HUMAN	40S ribosomal protein S15	EAPPMEK(Hcy)PEVVK(Hcy)THLR	21.36
60	RS15_HUMAN	40S ribosomal protein S15	EAPPMEK(Hcy)PEVVK	15.35
61	RS15_HUMAN	40S ribosomal protein S15	AK(Hcy)K(Hcy)EAPPMEK(Hcy)PEVVK	17.58
62	RS15A_HUMAN	40S ribosomal protein S15a	MNVLADALKSINNAEK(Hcy)R	20.25
63	RS15A_HUMAN	40S ribosomal protein S15a	SINNAEK(Hcy)RGKRQVLIRPCSK	14.42
64	RS15A_HUMAN	40S ribosomal protein S15a	MNVLADALK(Hcy)SINNAEK	17.92
65	RS16_HUMAN	40S ribosomal protein S16	CESK(Hcy)KFGGPGARARYQK	19.01
66	RS18_HUMAN	40S ribosomal protein S18	GQHTK(Hcy)TTGR	15.3
67	RS18_HUMAN	40S ribosomal protein S18	DVK(Hcy)DGKYSQVLANGLDNKLREDLER	35.62
68	RS19_HUMAN	40S ribosomal protein S19	GGAGVGSMTK(Hcy)IYGGRQRNGVMPSHFSR	20.83
69	RS2_HUMAN	40S ribosomal protein S2	FK(Hcy)AFVAIGDYNGHVGLGVK	13.49
70	RS2_HUMAN	40S ribosomal protein S2	EWMPVTK(Hcy)LGRLVK	22.07
71	RS2_HUMAN	40S ribosomal protein S2	AEDK(Hcy)EWMPVTK	17.74
72	RS2_HUMAN	40S ribosomal protein S2	DEVLK(Hcy)IMPVQKQTRAGQR	19.77
73	RS2_HUMAN	40S ribosomal protein S2	EWMPVTKLGRLVK(Hcy)DMK(Hcy)IK	19.81
74	RS20_HUMAN	40S ribosomal protein S20	TLRITTRK(Hcy)TPCGEGSK(Hcy)TWDR	15.65
75	RS21_HUMAN	40S ribosomal protein S21	QNDAGEFVDLYVPRK(Hcy)CSASNR	14.87
76	RS24_HUMAN	40S ribosomal protein S24	ANVGAGK(Hcy)KPK	38.2
77	RS24_HUMAN	40S ribosomal protein S24	ANVGAGKK(Hcy)PK	38.2
78	RS24_HUMAN	40S ribosomal protein S24	TTPDVIFVFGFRTHFGGGK(Hcy)TTGFGMIYDSLDYAK(Hcy)K	19.75
79	RS24_HUMAN	40S ribosomal protein S24	MK(Hcy)K(Hcy)VRGTAKANVGAGKKPK(Hcy)E	22.76
80	RS24_HUMAN	40S ribosomal protein S24	VRGTAK(Hcy)ANVGAGKK(Hcy)PKE	22.76
81	RS24_HUMAN	40S ribosomal protein S24	VRGTAK(Hcy)ANVGAGKKPK(Hcy)E	22.76
82	RS24_HUMAN	40S ribosomal protein S24	VRGTAKANVGAGK(Hcy)K(Hcy)PK	13.79
83	RS25_HUMAN	40S ribosomal protein S25	K(Hcy)DK(Hcy)DPVNKSGGK	13.02
84	RS25_HUMAN	40S ribosomal protein S25	DK(Hcy)LNNLVLFDKATYDK	21.85
85	RS25_HUMAN	40S ribosomal protein S25	DAGKSAKKDK(Hcy)DPVNK	19.03
86	RS25_HUMAN	40S ribosomal protein S25	DPVNKSGGKAK(Hcy)K(Hcy)K	14.32
87	RS25_HUMAN	40S ribosomal protein S25	DK(Hcy)DPVNKSGGK	26.41
88	RS25_HUMAN	40S ribosomal protein S25	MPPK(Hcy)DDKKKKDAGK	29.79
89	RS25_HUMAN	40S ribosomal protein S25	SAK(Hcy)K(Hcy)DKDPVNKSGGK	17.25
90	RS26_HUMAN	40S ribosomal protein S26	CVPKDK(Hcy)AIKK(Hcy)FVIRNIVEAAAVR	22.05
91	RS27_HUMAN	40S ribosomal protein S27	MPLAK(Hcy)DLLHPSPEEEK	23.21
92	RS28_HUMAN	40S ribosomal protein S28	NVK(Hcy)GPVREGDVLTLLESEREAR	30.4
93	RS3_HUMAN	40S ribosomal protein S3	VKIMLPWDPTGK(Hcy)IGPK	19.57
94	RS3_HUMAN	40S ribosomal protein S3	FGFPEGSVELYAEK(Hcy)VATRGLCAIAQAESLR	13.05
95	RS3_HUMAN	40S ribosomal protein S3	FIMESGAKGCEVVVSGK(Hcy)LR	19.6
96	RS30_HUMAN	40S ribosomal protein S30	K(Hcy)KTGRAK(Hcy)RRMQYNR	33.13
97	RS3A_HUMAN	40S ribosomal protein S3a	MLK(Hcy)KPKFELGKLMELHGEGSSSGK	26.27
98	RS3A_HUMAN	40S ribosomal protein S3a	K(Hcy)K(Hcy)VVDPFSK(Hcy)K	16.44
99	RS3A_HUMAN	40S ribosomal protein S3a	MLKK(Hcy)PK	14.34
100	RS3A_HUMAN	40S ribosomal protein S3a	LTKGGK(Hcy)K(Hcy)GAK	18.46
101	RS3A_HUMAN	40S ribosomal protein S3a	MAVGK(Hcy)NKRLTKGGK	13.9
102	RS3A_HUMAN	40S ribosomal protein S3a	APAMFNIRNIGK(Hcy)TLVTRTQGTKIASDGLK	15.33
103	RS4X_HUMAN	40S ribosomal protein S4, X isoform	YK(Hcy)LCK(Hcy)VRK(Hcy)IFVGTK	16.2
104	RS4X_HUMAN	40S ribosomal protein S4, X isoform	K(Hcy)HLKRVAAPKHWMLDK	13.92
105	RS4X_HUMAN	40S ribosomal protein S4, X isoform	K(Hcy)ICMQRFIKIDGK	13.25
106	RS4X_HUMAN	40S ribosomal protein S4, X isoform	GPKKHLK(Hcy)RVAAPK(Hcy)HWMLDK	20.68
107	RS6_HUMAN	40S ribosomal protein S6	TKKNK(Hcy)EEAAEYAK	25.64
108	RS6_HUMAN	40S ribosomal protein S6	EAK(Hcy)EK(Hcy)RQEQIAKR	13.16
109	RS6_HUMAN	40S ribosomal protein S6	MKLNISFPATGCQK(Hcy)LIEVDDERKLR	14.25
110	RS6_HUMAN	40S ribosomal protein S6	EEAAEYAK(Hcy)LLAK	29.2
111	RS6_HUMAN	40S ribosomal protein S6	MK(Hcy)LNISFPATGCQKLIEVDDERKLR	14.25
112	RS6_HUMAN	40S ribosomal protein S6	MKLNISFPATGCQKLIEVDDERK(Hcy)LR	14.25
113	RS6_HUMAN	40S ribosomal protein S6	LLAK(Hcy)RMK(Hcy)EAKEK	18.9
114	RS6_HUMAN	40S ribosomal protein S6	LLAK(Hcy)RMKEAK(Hcy)EK	18.9
115	RS8_HUMAN	40S ribosomal protein S8	GAK(Hcy)LTPEEEEILNK	14.18
116	RS8_HUMAN	40S ribosomal protein S8	K(Hcy)GAKLTPEEEEILNK	49.86
117	RS8_HUMAN	40S ribosomal protein S8	GAK(Hcy)LTPEEEEILNK	49.86
118	RS8_HUMAN	40S ribosomal protein S8	GAK(Hcy)LTPEEEEILNK	24.77
119	RS8_HUMAN	40S ribosomal protein S8	K(Hcy)KGAKLTPEEEEILNK	25.01
120	RS9_HUMAN	40S ribosomal protein S9	AARELLTLDEK(Hcy)DPR	25.47
121	RS9_HUMAN	40S ribosomal protein S9	K(Hcy)AARELLTLDEKDPR	25.47
122	RS9_HUMAN	40S ribosomal protein S9	K(Hcy)AARELLTLDEK(Hcy)DPR	25.47
123	RSSA_HUMAN	40S ribosomal protein SA	NTGQRAVLK(Hcy)FAAATGATPIAGR	14.01
124	RSSA_HUMAN	40S ribosomal protein SA	K(Hcy)SDGIYIINLK	19.78
125	CH60_HUMAN	60 kDa heat shock protein, mitochondrial	IPAMTIAK(Hcy)NAGVEGSLIVEKIMQSSSEVGYDAMAGDFVNMVEK	37.05
126	CH60_HUMAN	60 kDa heat shock protein, mitochondrial	VGEVIVTK(Hcy)DDAMLLK(Hcy)GKGDKAQIEK	15.57
127	CH60_HUMAN	60 kDa heat shock protein, mitochondrial	SIAKEGFEK(Hcy)ISK	20.9
128	CH60_HUMAN	60 kDa heat shock protein, mitochondrial	DDAMLLK(Hcy)GK(Hcy)GDK	13.91
129	RO60_HUMAN	60 kDa SS-A/Ro ribonucleoprotein	GGMALALAVTK(Hcy)YK	17.96
130	RO60_HUMAN	60 kDa SS-A/Ro ribonucleoprotein	GWKEVHELYK(Hcy)EK	24.36
131	RO60_HUMAN	60 kDa SS-A/Ro ribonucleoprotein	DLK(Hcy)ESMKCGMWGRALR	41.81
132	RO60_HUMAN	60 kDa SS-A/Ro ribonucleoprotein	DLK(Hcy)ESMKCGMWGRALR	29.06
133	RO60_HUMAN	60 kDa SS-A/Ro ribonucleoprotein	DLKESMK(Hcy)CGMWGRALR	41.81
134	RO60_HUMAN	60 kDa SS-A/Ro ribonucleoprotein	AIADWYNEK(Hcy)GGMALALAVTKYKQR	17.65
135	RO60_HUMAN	60 kDa SS-A/Ro ribonucleoprotein	MDIPAK(Hcy)LIVCGMTSNGFTIADPDDR	20.14
136	RLA0_HUMAN	60S acidic ribosomal protein P0	DMLLANK(Hcy)VPAAAR	27.67
137	RLA0_HUMAN	60S acidic ribosomal protein P0	MSLRGK(Hcy)AVVLMGK(Hcy)NTMMR	18.56
138	RL10_HUMAN	60S ribosomal protein L10	LHPFHVIRINK(Hcy)MLSCAGADRLQTGMR	23.12
139	RL10A_HUMAN	60S ribosomal protein L10a	AGK(Hcy)FPSLLTHNENMVAKVDEVK	35.23
140	RL10A_HUMAN	60S ribosomal protein L10a	AGK(Hcy)FPSLLTHNENMVAK(Hcy)VDEVKSTIKFQMK	17.02
141	RL11_HUMAN	60S ribosomal protein L11	MAQDQGEK(Hcy)ENPMRELR	18.23
142	RL11_HUMAN	60S ribosomal protein L11	NEK(Hcy)IAVHCTVR	20.1
143	RL13_HUMAN	60S ribosomal protein L13	AK(Hcy)RAKEAAEQDVEK	17.57
144	RL13A_HUMAN	60S ribosomal protein L13a	GQAALDRLK(Hcy)VFDGIPPPYDK(Hcy)K	18.12
145	RL14_HUMAN	60S ribosomal protein L14	K(Hcy)IEARERKAKMTDFDR	15.49
146	RL14_HUMAN	60S ribosomal protein L14	APGTK(Hcy)GTAAAAAAAAAAK	25.55
147	RL14_HUMAN	60S ribosomal protein L14	K(Hcy)APGTKGTAAAAAAAAAAK	25.55
148	RL14_HUMAN	60S ribosomal protein L14	NRIIK(Hcy)NEVK(Hcy)K(Hcy)LQKAALLK	43.89
149	RL14_HUMAN	60S ribosomal protein L14	NRIIK(Hcy)NEVKK(Hcy)LQK(Hcy)AALLK	43.89
150	RL14_HUMAN	60S ribosomal protein L14	AAPAPK(Hcy)AQK(Hcy)GQK(Hcy)APAQKAPAPK(Hcy)ASGK	18.98
151	RL14_HUMAN	60S ribosomal protein L14	GTAAAAAAAAAAKVPAKK(Hcy)ITAASK(Hcy)K(Hcy)APAQK	15.45
152	RL14_HUMAN	60S ribosomal protein L14	AK(Hcy)MTDFDRFKVMK	14.71
153	RL14_HUMAN	60S ribosomal protein L14	K(Hcy)APAQK(Hcy)VPAQKATGQK(Hcy)AAPAPK	35.39
154	RL14_HUMAN	60S ribosomal protein L14	AQK(Hcy)GQK(Hcy)APAQK(Hcy)APAPKASGK(Hcy)K	20.02
155	RL14_HUMAN	60S ribosomal protein L14	K(Hcy)APGTKGTAAAAAAAAAAK(Hcy)VPAK(Hcy)K	23.89
156	RL17_HUMAN	60S ribosomal protein L17	ETAQAIKGMHIRKATK(Hcy)YLK	14.45
157	RL18_HUMAN	60S ribosomal protein L18	K(Hcy)MK(Hcy)LPGRENK	13.16
158	RL19_HUMAN	60S ribosomal protein L19	K(Hcy)GRHMGIGK	28.91
159	RL19_HUMAN	60S ribosomal protein L19	K(Hcy)GTANARMPEK	14.56
160	RL19_HUMAN	60S ribosomal protein L19	K(Hcy)GRHMGIGKRKGTANARMPEK	17.43
161	RL19_HUMAN	60S ribosomal protein L19	K(Hcy)IDRHMYHSLYLK	21.68
162	RL19_HUMAN	60S ribosomal protein L19	K(Hcy)GRHMGIGKRK(Hcy)GTANARMPEK	17.43
163	RL19_HUMAN	60S ribosomal protein L19	HMGIGK(Hcy)RK(Hcy)GTANARMPEK	17.43
164	RL19_HUMAN	60S ribosomal protein L19	TLSK(Hcy)EEETK	18.38
165	RL19_HUMAN	60S ribosomal protein L19	HMGIGK(Hcy)RK(Hcy)GTANARMPEK	22.78
166	RL22_HUMAN	60S ribosomal protein L22	MAPVK(Hcy)K(Hcy)LVVK	20.5
167	RL22_HUMAN	60S ribosomal protein L22	IK(Hcy)VNGK(Hcy)AGNLGGGVVTIER	14.67
168	RL22_HUMAN	60S ribosomal protein L22	MAPVK(Hcy)K(Hcy)LVVK	20.5
169	RL23_HUMAN	60S ribosomal protein L23	LPAAGVGDMVMATVKKGKPELRK(Hcy)K	22.92
170	RL23_HUMAN	60S ribosomal protein L23	LPAAGVGDMVMATVKKGK(Hcy)PELR	27.24
171	RL23_HUMAN	60S ribosomal protein L23	LPAAGVGDMVMATVKKGK(Hcy)PELR	27.24
172	RL23A_HUMAN	60S ribosomal protein L23a	K(Hcy)EAPAPPKAEAKAKALK	15.53
173	RL23A_HUMAN	60S ribosomal protein L23a	K(Hcy)SAPRRNK(Hcy)LDHYAIIK	22.88
174	RL23A_HUMAN	60S ribosomal protein L23a	MAPK(Hcy)AKKEAPAPPKAEAK	17.59
175	RL23A_HUMAN	60S ribosomal protein L23a	MAPK(Hcy)AKKEAPAPPKAEAKAK(Hcy)ALK	19.06
176	RL23A_HUMAN	60S ribosomal protein L23a	IEDNNTLVFIVDVK(Hcy)ANK	19.96
177	RL24_HUMAN	60S ribosomal protein L24	AVK(Hcy)FQRAITGASLADIMAKRNQK	13.05
178	RL24_HUMAN	60S ribosomal protein L24	K(Hcy)TAMAAAK(Hcy)APTKAAPKQK	26.2
179	RL26_HUMAN	60S ribosomal protein L26	EK(Hcy)ANGTTVHVGIHPSK	19.93
180	RL26_HUMAN	60S ribosomal protein L26	GK(Hcy)YK(Hcy)EETIEKMQE	14.02
181	RL26_HUMAN	60S ribosomal protein L26	K(Hcy)IMSSPLSK(Hcy)ELR	20.24
182	RL27_HUMAN	60S ribosomal protein L27	K(Hcy)VTAAMGKK(Hcy)K	13.61
183	RL27_HUMAN	60S ribosomal protein L27	K(Hcy)KIAKRSK(Hcy)IK(Hcy)SFVK	26.32
184	RL27_HUMAN	60S ribosomal protein L27	MGK(Hcy)FMK(Hcy)PGKVVLVLAGRYSGR	15.11
185	RL27A_HUMAN	60S ribosomal protein L27a	K(Hcy)HPGGRGNAGGLHHHRINFDKYHPGYFGK(Hcy)VGMK	31.27
186	RL27A_HUMAN	60S ribosomal protein L27a	KHPGGRGNAGGLHHHRINFDK(Hcy)YHPGYFGK(Hcy)VGMK	31.27
187	RL27A_HUMAN	60S ribosomal protein L27a	K(Hcy)HPGGRGNAGGLHHHRINFDK(Hcy)YHPGYFGK(Hcy)VGMK	31.27
188	RL27A_HUMAN	60S ribosomal protein L27a	LPK(Hcy)QPVIVKAKFFSRRAEEK	32.75
189	RL29_HUMAN	60S ribosomal protein L29	MQANNAK(Hcy)AMSARAEAIK	13.03
190	RL29_HUMAN	60S ribosomal protein L29	FAK(Hcy)KHNK(Hcy)K(Hcy)GLK	20.54
191	RL29_HUMAN	60S ribosomal protein L29	FAK(Hcy)KHNK(Hcy)K	16.93
192	RL3_HUMAN	60S ribosomal protein L3	SINPLGGFVHYGEVTNDFVMLK(Hcy)GCVVGTKK(Hcy)R	38.05
193	RL3_HUMAN	60S ribosomal protein L3	RALEK(Hcy)IDLK	15.27
194	RL3_HUMAN	60S ribosomal protein L3	WQDEDGKKQLEKDFSSMK(Hcy)K	14.3
195	RL3_HUMAN	60S ribosomal protein L3	AFTK(Hcy)YCK(Hcy)K	13.62
196	RL30_HUMAN	60S ribosomal protein L30	MVAAK(Hcy)K(Hcy)TKKSLESINSR	15.21
197	RL31_HUMAN	60S ribosomal protein L31	KGGEKK(Hcy)K(Hcy)GR	21.17
198	RL35_HUMAN	60S ribosomal protein L35	K(Hcy)SIARVLTVINQTQK	29.92
199	RL35A_HUMAN	60S ribosomal protein L35a	AKFRSNLPAK(Hcy)AIGHRIRVMLYPSR	13.17
200	RL35A_HUMAN	60S ribosomal protein L35a	VIWGKVTRAHGNSGMVRAK(Hcy)FRSNLPAK	23.63
201	RL35A_HUMAN	60S ribosomal protein L35a	CAYVYK(Hcy)AKNNTVTPGGK(Hcy)PNKTRVIWGK	38.42
202	RL36_HUMAN	60S ribosomal protein L36	YPMAVGLNK(Hcy)GHK(Hcy)VTK	18.11
203	RL4_HUMAN	60S ribosomal protein L4	PAPEKKPAEK(Hcy)K(Hcy)PTTEEKKPAA	35.14
204	RL4_HUMAN	60S ribosomal protein L4	VYASQRMRAGK(Hcy)GK	13.23
205	RL4_HUMAN	60S ribosomal protein L4	QK(Hcy)K(Hcy)PLVGK(Hcy)K(Hcy)AAATKKPAPEK	13.84
206	RL4_HUMAN	60S ribosomal protein L4	K(Hcy)AASLK(Hcy)SNYNLPMHK(Hcy)MINTDLSRILK	20.92
207	RL4_HUMAN	60S ribosomal protein L4	VDK(Hcy)AAAAAAALQAKSDEK	18.88
208	RL4_HUMAN	60S ribosomal protein L4	K(Hcy)AAATKKPAPEKKPAEK	13.44
209	RL4_HUMAN	60S ribosomal protein L4	K(Hcy)AAATKK(Hcy)PAPEK	20.33
210	RL6_HUMAN	60S ribosomal protein L6	K(Hcy)GNLK(Hcy)AK(Hcy)K(Hcy)PK	28.25
211	RL6_HUMAN	60S ribosomal protein L6	K(Hcy)PRHQEGEIFDTEK(Hcy)EK	19
212	RL6_HUMAN	60S ribosomal protein L6	K(Hcy)PEAK(Hcy)KVDAGGKVK(Hcy)K(Hcy)GNLK	14.97
213	RL6_HUMAN	60S ribosomal protein L6	MAGEK(Hcy)VEK(Hcy)PDTK	21.11
214	RL6_HUMAN	60S ribosomal protein L6	K(Hcy)EKVLATVTK(Hcy)PVGGDK	39.87
215	RL6_HUMAN	60S ribosomal protein L6	AGEKVEK(Hcy)PDTKEKKPEAK	25.73
216	RL6_HUMAN	60S ribosomal protein L6	GNLK(Hcy)AK	13.38
217	RL6_HUMAN	60S ribosomal protein L6	IDISNVK(Hcy)IPK	17.06
218	RL6_HUMAN	60S ribosomal protein L6	VDAGGKVKK(Hcy)GNLK	13.91
219	RL6_HUMAN	60S ribosomal protein L6	K(Hcy)PEAK(Hcy)K(Hcy)VDAGGK	18.28
220	RL6_HUMAN	60S ribosomal protein L6	VDAGGK(Hcy)VKKGNLK	14.87
221	RL6_HUMAN	60S ribosomal protein L6	EK(Hcy)KPEAK(Hcy)KVDAGGK	29.45
222	RL6_HUMAN	60S ribosomal protein L6	K(Hcy)PRHQEGEIFDTEK	19
223	RL6_HUMAN	60S ribosomal protein L6	EK(Hcy)KPEAKK(Hcy)VDAGGK	29.45
224	RL7_HUMAN	60S ribosomal protein L7	NFAELK(Hcy)IK(Hcy)RLRK(Hcy)K(Hcy)FAQK	13.86
225	RL7_HUMAN	60S ribosomal protein L7	EVPAVPETLK(Hcy)K	22.11
226	RL7_HUMAN	60S ribosomal protein L7	MEGVEEKK(Hcy)KEVPAVPETLK	21.81
227	RL7A_HUMAN	60S ribosomal protein L7a	GK(Hcy)ARLGRLVHR	15.18
228	RL8_HUMAN	60S ribosomal protein L8	AQLNIGNVLPVGTMPEGTIVCCLEEK(Hcy)PGDR	45.33
229	RL8_HUMAN	60S ribosomal protein L8	IDKPILK(Hcy)AGR	17.42
230	RL8_HUMAN	60S ribosomal protein L8	LPSGSK(Hcy)K	14.54
231	RL9_HUMAN	60S ribosomal protein L9	K(Hcy)ELATVRTICSHVQNMIK	41.03
232	RL9_HUMAN	60S ribosomal protein L9	NK(Hcy)DIRKFLDGIYVSEKGTVQQADE	20.99
233	K6PP_HUMAN	6-phosphofructokinase type C	AMEWITAK(Hcy)LK(Hcy)EARGRGK(Hcy)KFTTDDSICVLGISK	23.8
234	K6PP_HUMAN	6-phosphofructokinase type C	AMEWITAKLK(Hcy)EAR	33.59
235	K6PL_HUMAN	6-phosphofructokinase, liver type	GGSMLGTK(Hcy)RTLPK	15.98
236	K6PF_HUMAN	6-phosphofructokinase, muscle type	AGK(Hcy)ITDEEATK	18.06
237	K6PF_HUMAN	6-phosphofructokinase, muscle type	IK(Hcy)QSAAGTK(Hcy)R	14.51
238	K6PF_HUMAN	6-phosphofructokinase, muscle type	K(Hcy)NVLGHMQQGGSPTPFDRNFATKMGAK	36.32
239	GRP78_HUMAN	78 kDa glucose-regulated protein	ETAEAYLGK(Hcy)K	35.39
240	GRP78_HUMAN	78 kDa glucose-regulated protein	NQIGDKEKLGGK(Hcy)LSSEDK	25.11
241	GRP78_HUMAN	78 kDa glucose-regulated protein	K(Hcy)SDIDEIVLVGGSTR	13.2
242	GRP78_HUMAN	78 kDa glucose-regulated protein	MK(Hcy)LSLVAAMLLLLSAAR	13.94
243	ASPM_HUMAN	Abnormal spindle-like microcephaly-associated protein	ENQTEINK(Hcy)PK	19.76
244	THIC_HUMAN	Acetyl-CoA acetyltransferase, cytosolic	HGSNIEAMSKLK(Hcy)PYFLTDGTGTVTPANASGINDGAAAVVLMK	31.89
245	ACACA_HUMAN	Acetyl-CoA carboxylase 1	K(Hcy)DLVK(Hcy)TMR	15.82
246	ASAH1_HUMAN	Acid ceramidase	NMINTFVPSGK(Hcy)IMQVVDEK	19.12
247	AN32A_HUMAN	Acidic leucine-rich nuclear phosphoprotein 32 family member A	K(Hcy)LELSDNR	15.32
248	AN32E_HUMAN	Acidic leucine-rich nuclear phosphoprotein 32 family member E	K(Hcy)INLELR	14.23
249	ACON_HUMAN	Aconitate hydratase, mitochondrial	WDGK(Hcy)DLEDLQILIK	14.63
250	ACTS_HUMAN	Actin, alpha skeletal muscle	KDLYANNVMSGGTTMYPGIADRMQK(Hcy)EITALAPSTMK	40.6
251	ACTS_HUMAN	Actin, alpha skeletal muscle	K(Hcy)DLYANNVMSGGTTMYPGIADRMQKEITALAPSTMK	40.6
252	ACTS_HUMAN	Actin, alpha skeletal muscle	KDLYANNVMSGGTTMYPGIADRMQK(Hcy)EITALAPSTMK	40.6
253	ACTS_HUMAN	Actin, alpha skeletal muscle	K(Hcy)DLYANNVMSGGTTMYPGIADRMQKEITALAPSTMK	40.6
254	ACTS_HUMAN	Actin, alpha skeletal muscle	DLTDYLMK(Hcy)ILTER	13.58
255	ACTB_HUMAN	Actin, cytoplasmic 1	CDVDIRK(Hcy)DLYANTVLSGGTTMYPGIADRMQK	33.12
256	ACTB_HUMAN	Actin, cytoplasmic 1	DLTDYLMK(Hcy)ILTER	13.58
257	ARP2_HUMAN	Actin-related protein 2	IEDPPRRKHMVFLGGAVLADIMK(Hcy)DK	25.11
258	TCP4_HUMAN	Activated RNA polymerase II transcriptional coactivator p15	K(Hcy)KQVAPEKPVK	19.42
259	TCP4_HUMAN	Activated RNA polymerase II transcriptional coactivator p15	K(Hcy)KQVAPEK(Hcy)PVK	19.42
260	TCP4_HUMAN	Activated RNA polymerase II transcriptional coactivator p15	MPKSKELVSSSSSGSDSDSEVDKKLK(Hcy)R	20.35
261	TCP4_HUMAN	Activated RNA polymerase II transcriptional coactivator p15	ALSSSK(Hcy)QSSSSRDDNMFQIGKMRYVSVRDFK	13.6
262	TCP4_HUMAN	Activated RNA polymerase II transcriptional coactivator p15	PKSKELVSSSSSGSDSDSEVDKK(Hcy)LK(Hcy)R	14.01
263	ASCC3_HUMAN	Activating signal cointegrator 1 complex subunit 3	GK(Hcy)PESCAVTPRFPK	32.01
264	ASCC3_HUMAN	Activating signal cointegrator 1 complex subunit 3	SEILRTQMLVTTPEK(Hcy)WDVVTR	23.29
265	AHSA1_HUMAN	Activator of 90 kDa heat shock protein ATPase homolog 1	GGK(Hcy)FHMVDGNVSGEFTDLVPEK	29.12
266	ACAD9_HUMAN	Acyl-CoA dehydrogenase family member 9, mitochondrial	FGK(Hcy)TIMEEQLVLK	18.83
267	ACBP_HUMAN	Acyl-CoA-binding protein	EDAMK(Hcy)AYINKVEELK	16.58
268	ACOT2_HUMAN	Acyl-coenzyme A thioesterase 2, mitochondrial	IK(Hcy)VTKDGYADIVDVLNSPLEGPDQK	22.86
269	ACOT2_HUMAN	Acyl-coenzyme A thioesterase 2, mitochondrial	IKVTK(Hcy)DGYADIVDVLNSPLEGPDQK	22.86
270	AGK_HUMAN	Acylglycerol kinase, mitochondrial	NAAPILHLSGMDVTIVK(Hcy)TDYEGQAK	14.4
271	ADK_HUMAN	Adenosine kinase	MAAAEEEPK(Hcy)PK(Hcy)KLK(Hcy)VEAPQALR	16.85
272	SAHH_HUMAN	Adenosylhomocysteinase	LTKLTEK(Hcy)QAQYLGMSCDGPFK(Hcy)PDHYR	19.83
273	KAD2_HUMAN	Adenylate kinase 2, mitochondrial	QAEMLDDLMEK(Hcy)R	20.3
274	KAD2_HUMAN	Adenylate kinase 2, mitochondrial	SYHEEFNPPKEPMK(Hcy)DDITGEPLIR	16.75
275	KAD2_HUMAN	Adenylate kinase 2, mitochondrial	LVSDEMVVELIEK(Hcy)NLETPLCK	25.63
276	PURA2_HUMAN	Adenylosuccinate synthetase isozyme 2	LK(Hcy)GYMEK(Hcy)IK(Hcy)PMVR	17.83
277	PURA2_HUMAN	Adenylosuccinate synthetase isozyme 2	LK(Hcy)GYMEKIKPMVR	17.83
278	CAP1_HUMAN	Adenylyl cyclase-associated protein 1	SGPK(Hcy)PFSAPK(Hcy)PQTSPSPK	14.47
279	CAP1_HUMAN	Adenylyl cyclase-associated protein 1	EFHTTGLAWSK(Hcy)TGPVAK	16.41
280	ADT2_HUMAN	ADP/ATP translocase 2	AFFK(Hcy)GAWSNVLRGMGGAFVLVLYDEIK	22.79
281	ADT2_HUMAN	ADP/ATP translocase 2	K(Hcy)GTDIMYTGTLDCWR	19.69
282	ARL1_HUMAN	ADP-ribosylation factor-like protein 1	IGISKSELVAMLEEEELRK(Hcy)AILVVFANK	14.28
283	AR6P1_HUMAN	ADP-ribosylation factor-like protein 6-interacting protein 1	EINK(Hcy)LLK	20.26
284	AIP_HUMAN	AH receptor-interacting protein	NIAVGK(Hcy)DPLEGQR	23.6
285	AKAP1_HUMAN	A-kinase anchor protein 1, mitochondrial	GPSLASLEGEEDK(Hcy)GK	15.31
286	AKA12_HUMAN	A-kinase anchor protein 12	VDTSVSWEALICVGSSK(Hcy)K	17.28
287	AKA12_HUMAN	A-kinase anchor protein 12	GSSSDEEGGPK(Hcy)AMGGDHQKADEAGK	25.21
288	AKA12_HUMAN	A-kinase anchor protein 12	VFK(Hcy)FVGFK(Hcy)FTVK	18.77
289	SYAC_HUMAN	Alanine--tRNA ligase, cytoplasmic	K(Hcy)SIDTGMGLER	19.92
290	SYAC_HUMAN	Alanine--tRNA ligase, cytoplasmic	AEEIANEMIEAAK(Hcy)AVYTQDCPLAAAK	15.23
291	SYAC_HUMAN	Alanine--tRNA ligase, cytoplasmic	EADGILK(Hcy)PLPK(Hcy)K	53.26
292	SYAC_HUMAN	Alanine--tRNA ligase, cytoplasmic	K(Hcy)AESLKKCLSVMEAKVK(Hcy)AQTAPNKDVQR	22.2
293	SYAC_HUMAN	Alanine--tRNA ligase, cytoplasmic	K(Hcy)AESLKKCLSVMEAK(Hcy)VKAQTAPNKDVQR	22.2
294	SYAC_HUMAN	Alanine--tRNA ligase, cytoplasmic	VMDDLDRASK(Hcy)ADVQKRVLEK	19.18
295	SYAC_HUMAN	Alanine--tRNA ligase, cytoplasmic	CLSVMEAK(Hcy)VKAQTAPNK	19.27
296	SYAC_HUMAN	Alanine--tRNA ligase, cytoplasmic	NSSHAGAFVIVTEEAIAK(Hcy)GIR	16.23
297	SYAC_HUMAN	Alanine--tRNA ligase, cytoplasmic	IVAVTGAEAQK(Hcy)ALRK(Hcy)AESLK(Hcy)K(Hcy)CLSVMEAK	16.87
298	AK1A1_HUMAN	Alcohol dehydrogenase [NADP(+)]	EDVGPGK(Hcy)AVPREELFVTSK	13.09
299	ADHX_HUMAN	Alcohol dehydrogenase class-3	AFELMHSGK(Hcy)SIRTVVK	21.19
300	ADHX_HUMAN	Alcohol dehydrogenase class-3	GTAFGGWKSVESVPKLVSEYMSK(Hcy)K	19.37
301	ADHX_HUMAN	Alcohol dehydrogenase class-3	TNLCQK(Hcy)IRVTQGKGLMPDGTSRFTCK	20.1
302	AL1B1_HUMAN	Aldehyde dehydrogenase X, mitochondrial	EGAK(Hcy)LLCGGERFGER	14.11
303	ALDH2_HUMAN	Aldehyde dehydrogenase, mitochondrial	QEGAK(Hcy)LLCGGGIAADR	16.89
304	ADAS_HUMAN	Alkyldihydroxyacetonephosphate synthase, peroxisomal	FYITK(Hcy)FK	13.03
305	ACTN4_HUMAN	Alpha-actinin-4	VHK(Hcy)INNVNKALDFIASK(Hcy)GVK	13.26
306	ENSA_HUMAN	Alpha-endosulfine	GQK(Hcy)YFDSGDYNMAK(Hcy)AK	13.19
307	ENOA_HUMAN	Alpha-enolase	EAMRIGAEVYHNLK(Hcy)NVIK(Hcy)EKYGK	14.63
308	FTO_HUMAN	Alpha-ketoglutarate-dependent dioxygenase FTO	MK(Hcy)RTPTAEER	35.52
309	ANKH1_HUMAN	Ankyrin repeat and KH domain-containing protein 1	SLELIQGEPLNKDK(Hcy)IEELK(Hcy)K	30.32
310	ANKH1_HUMAN	Ankyrin repeat and KH domain-containing protein 1	SLELIQGEPLNK(Hcy)DK(Hcy)IEELK	30.32
311	ANKH1_HUMAN	Ankyrin repeat and KH domain-containing protein 1	SLELIQGEPLNK(Hcy)DKIEELK(Hcy)K	30.32
312	ANKH1_HUMAN	Ankyrin repeat and KH domain-containing protein 1	YIATITDK(Hcy)ELLK	15.08
313	ANKH1_HUMAN	Ankyrin repeat and KH domain-containing protein 1	SLELIQGEPLNK(Hcy)DK(Hcy)IEELK	30.32
314	ANR26_HUMAN	Ankyrin repeat domain-containing protein 26	MQDHK(Hcy)QKLEKDNAK	20.85
315	ANR26_HUMAN	Ankyrin repeat domain-containing protein 26	MQDHKQK(Hcy)LEKDNAK	20.85
316	ANR31_HUMAN	Ankyrin repeat domain-containing protein 31	MLK(Hcy)IK	13.91
317	ANXA2_HUMAN	Annexin A2	IMVSRSEVDMLK(Hcy)IRSEFK	13.56
318	ANXA6_HUMAN	Annexin A6	EIK(Hcy)DAISGIGTDEK	13.26
319	ANXA6_HUMAN	Annexin A6	LFK(Hcy)AMK(Hcy)GLGTRDNTLIRIMVSR	13.1
320	ANXA6_HUMAN	Annexin A6	SMK(Hcy)GAGTDEKTLTR	16.48
321	ANXA6_HUMAN	Annexin A6	LYK(Hcy)SMKGAGTDEKTLTRIMVSR	23.96
322	ANXA6_HUMAN	Annexin A6	K(Hcy)AMKGLGTDEDTIIDIITHRSNVQRQQIRQTFK	25.77
323	ANXA6_HUMAN	Annexin A6	AINEAYK(Hcy)EDYHK(Hcy)SLEDALSSDTSGHFR	25.52
324	KI67_HUMAN	Antigen KI-67	NEKK(Hcy)PMK	16.98
325	AP1B1_HUMAN	AP-1 complex subunit beta-1	GEIFELK(Hcy)AELNSDK	19.01
326	AP1B1_HUMAN	AP-1 complex subunit beta-1	K(Hcy)LVYLYLMNYAKSQPDMAIMAVNTFVK	26.42
327	AP1M1_HUMAN	AP-1 complex subunit mu-1	K(Hcy)NACVSLVFSFLYK	15.5
328	AP2A1_HUMAN	AP-2 complex subunit alpha-1	INK(Hcy)ELANIRSK	13.27
329	API5_HUMAN	Apoptosis inhibitor 5	VLEDVTGEEFVLFMK(Hcy)ILSGLK	16
330	API5_HUMAN	Apoptosis inhibitor 5	VLEDVTGEEFVLFMK(Hcy)ILSGLKSLQTVSGR	20.47
331	AIFM1_HUMAN	Apoptosis-inducing factor 1, mitochondrial	EDEKRYNERISGLGLTPEQK(Hcy)QK(Hcy)K	27.99
332	SYRC_HUMAN	Arginine--tRNA ligase, cytoplasmic	FK(Hcy)TRSGETVRLMDLLGEGLK	24.65
333	SYRC_HUMAN	Arginine--tRNA ligase, cytoplasmic	SMDK(Hcy)LK(Hcy)EK(Hcy)ERDKVLTAEELNAAQTSVAYGCIK	27.63
334	SYRC_HUMAN	Arginine--tRNA ligase, cytoplasmic	KK(Hcy)FK(Hcy)TRSGETVRLMDLLGEGLK(Hcy)R	26.32
335	AATM_HUMAN	Aspartate aminotransferase, mitochondrial	K(Hcy)AEAQIAAK(Hcy)NLDK	19.68
336	AATM_HUMAN	Aspartate aminotransferase, mitochondrial	K(Hcy)MNLGVGAYRDDNGKPYVLPSVR	19.48
337	AATM_HUMAN	Aspartate aminotransferase, mitochondrial	EYLPIGGLAEFCKASAELALGENSEVLK(Hcy)SGR	39.69
338	AATM_HUMAN	Aspartate aminotransferase, mitochondrial	EYLPIGGLAEFCK(Hcy)ASAELALGENSEVLK	39.69
339	SYDC_HUMAN	Aspartate--tRNA ligase, cytoplasmic	MPSASASRK(Hcy)SQEK	14.98
340	SYDC_HUMAN	Aspartate--tRNA ligase, cytoplasmic	VNQK(Hcy)IGSCTQQDVELHVQK	21.66
341	SYDM_HUMAN	Aspartate--tRNA ligase, mitochondrial	EYLCNLHGFVDIETPTLFK(Hcy)R	17.16
342	ATX10_HUMAN	Ataxin-10	VGFEVEK(Hcy)K(Hcy)GEKLILK	22.89
343	ATPA_HUMAN	ATP synthase subunit alpha, mitochondrial	EPMQTGIK(Hcy)AVDSLVPIGR	20.84
344	AT5F1_HUMAN	ATP synthase subunit b, mitochondrial	YGPFVADFADK(Hcy)LNEQK	23.58
345	AT5F1_HUMAN	ATP synthase subunit b, mitochondrial	K(Hcy)YGPFVADFADKLNEQK	23.58
346	AT5F1_HUMAN	ATP synthase subunit b, mitochondrial	EIYVISAETFTALSVLGVMVYGIK(Hcy)K	27.79
347	ATPD_HUMAN	ATP synthase subunit delta, mitochondrial	ANLEK(Hcy)AQAELVGTADEATR	14.05
348	ATPG_HUMAN	ATP synthase subunit gamma, mitochondrial	EVMLVGIGDK(Hcy)IR	23.08
349	ATD3B_HUMAN	ATPase family AAA domain-containing protein 3B	LK(Hcy)ASEHRQTVLESIR	20.81
350	ABCF2_HUMAN	ATP-binding cassette sub-family F member 2	MPSDLAKK(Hcy)K(Hcy)AAK	24.78
351	ABCF2_HUMAN	ATP-binding cassette sub-family F member 2	K(Hcy)LKYYTGNYDQYVKTRLELEENQMK	40.7
352	ABCF2_HUMAN	ATP-binding cassette sub-family F member 2	VVSDK(Hcy)TLSFYFPPCGK(Hcy)IPPPVIMVQNVSFK	17.46
353	ABCF2_HUMAN	ATP-binding cassette sub-family F member 2	MPSDLAK(Hcy)K(Hcy)K(Hcy)AAK(Hcy)K(Hcy)K	24.78
354	ABCF2_HUMAN	ATP-binding cassette sub-family F member 2	ETTEVDLLTK(Hcy)ELEDFEMK	23.24
355	ACLY_HUMAN	ATP-citrate synthase	MFSK(Hcy)AFDSGIIPMEFVNK(Hcy)MK(Hcy)K	30.95
356	ACLY_HUMAN	ATP-citrate synthase	K(Hcy)AKPAMPQDSVPSPRSLQGK	16.84
357	ACLY_HUMAN	ATP-citrate synthase	AK(Hcy)PAMPQDSVPSPRSLQGK	16.84
358	ACLY_HUMAN	ATP-citrate synthase	FGGALDAAAKMFSKAFDSGIIPMEFVNK(Hcy)MK	39.71
359	ACLY_HUMAN	ATP-citrate synthase	MK(Hcy)KEGKLIMGIGHR	14.71
360	ACLY_HUMAN	ATP-citrate synthase	EGK(Hcy)LIMGIGHR	20.65
361	ACLY_HUMAN	ATP-citrate synthase	MKK(Hcy)EGK(Hcy)LIMGIGHRVK(Hcy)SINNPDMR	19.68
362	ACLY_HUMAN	ATP-citrate synthase	MFSK(Hcy)AFDSGIIPMEFVNK(Hcy)MK	30.95
363	DHX9_HUMAN	ATP-dependent RNA helicase A	K(Hcy)MTPSYEIRAVGNK	74.47
364	DHX9_HUMAN	ATP-dependent RNA helicase A	K(Hcy)ILTTEGR	34.37
365	DHX9_HUMAN	ATP-dependent RNA helicase A	EEQEVQATLESEEVDLNAGLHGNWTLENAK(Hcy)AR	27.25
366	DHX9_HUMAN	ATP-dependent RNA helicase A	VILSTNIAETSITINDVVYVIDSCK(Hcy)QK	13.83
367	DDX1_HUMAN	ATP-dependent RNA helicase DDX1	MGLAISLVATEK(Hcy)EK	15.45
368	DDX1_HUMAN	ATP-dependent RNA helicase DDX1	FPPK(Hcy)DGFVALSK	18.52
369	DDX3Y_HUMAN	ATP-dependent RNA helicase DDX3Y	GK(Hcy)RDLMACAQTGSGKTAAFLLPILSQIYTDGPGEALK	47.92
370	DDX42_HUMAN	ATP-dependent RNA helicase DDX42	DMKRLEEK(Hcy)DKERK(Hcy)NVK	19.83
371	DDX42_HUMAN	ATP-dependent RNA helicase DDX42	GK(Hcy)K(Hcy)LNIGGGGLGYRERPGLGSENMDR	13.89
372	DDX42_HUMAN	ATP-dependent RNA helicase DDX42	MEPK(Hcy)VDSSK(Hcy)MDKVDSKTDKTADGFAVPEPPK	26.06
373	DDX50_HUMAN	ATP-dependent RNA helicase DDX50	ENGVTDDLDAPKAKK(Hcy)SK	18.59
374	DDX50_HUMAN	ATP-dependent RNA helicase DDX50	YVEQKAGITFKRVGVPSTMDLVK(Hcy)SKSMDAIR	26.34
375	DDX50_HUMAN	ATP-dependent RNA helicase DDX50	SETRENGVTDDLDAPK(Hcy)AK	14.7
376	DDX54_HUMAN	ATP-dependent RNA helicase DDX54	K(Hcy)RFVGQSGQEDK(Hcy)K	13.02
377	DDX54_HUMAN	ATP-dependent RNA helicase DDX54	K(Hcy)SGGFQSMGLSYPVFKGIMK	16.3
378	BIRC6_HUMAN	Baculoviral IAP repeat-containing protein 6	LVK(Hcy)GMAGGK(Hcy)YR	17.87
379	BIRC6_HUMAN	Baculoviral IAP repeat-containing protein 6	QKALVEQMEK(Hcy)EK	25.45
380	BIRC6_HUMAN	Baculoviral IAP repeat-containing protein 6	K(Hcy)AAMK(Hcy)PKPLSVLK(Hcy)SLEEK	25.08
381	BIRC6_HUMAN	Baculoviral IAP repeat-containing protein 6	FLALCISNGK(Hcy)CDPCQPAFGPVLLK	17.43
382	BIRC6_HUMAN	Baculoviral IAP repeat-containing protein 6	LGFK(Hcy)VNYHYMSQVK(Hcy)NANDANSAAR	19.88
383	BZW2_HUMAN	Basic leucine zipper and W2 domain-containing protein 2	K(Hcy)ELQK(Hcy)ELQER	17.01
384	BASI_HUMAN	Basigin	WLKGGVVLKEDALPGQK(Hcy)TEFK	35.34
385	BAP31_HUMAN	B-cell receptor-associated protein 31	EYDRLLEEHAK(Hcy)LQAAVDGPMDK	19.74
386	ADDB_HUMAN	Beta-adducin	EAETK(Hcy)SPLVSPSK	15.71
387	ADDB_HUMAN	Beta-adducin	DK(Hcy)TESVTSGPMSPEGSPSK	16.45
388	SYEP_HUMAN	Bifunctional glutamate/proline--tRNA ligase	SEKQNK(Hcy)PQKQNDGQR	17.7
389	SYEP_HUMAN	Bifunctional glutamate/proline--tRNA ligase	IISLDAKLNLENKDYK(Hcy)K	20.61
390	SYEP_HUMAN	Bifunctional glutamate/proline--tRNA ligase	K(Hcy)APK(Hcy)EDVDAAVKQLLSLK	28.19
391	SYEP_HUMAN	Bifunctional glutamate/proline--tRNA ligase	K(Hcy)APK(Hcy)EDVDAAVK(Hcy)QLLSLK	28.19
392	SYEP_HUMAN	Bifunctional glutamate/proline--tRNA ligase	SLIGVEYK(Hcy)PVSATGAEDK	14.17
393	SYEP_HUMAN	Bifunctional glutamate/proline--tRNA ligase	NPAK(Hcy)YYTLFGR	13.1
394	SYEP_HUMAN	Bifunctional glutamate/proline--tRNA ligase	YAEK(Hcy)LIQEGK(Hcy)AYVDDTPAEQMK(Hcy)AER	15.12
395	SYEP_HUMAN	Bifunctional glutamate/proline--tRNA ligase	IISLDAKLNLENK(Hcy)DYK	20.61
396	SYEP_HUMAN	Bifunctional glutamate/proline--tRNA ligase	DPSKNQGGGLSSSGAGEGQGPK(Hcy)K(Hcy)QTRLGLEAK	41.16
397	NCOAT_HUMAN	Bifunctional protein NCOAT	K(Hcy)VTDPSVAKSMMACLLSSLK	16.64
398	PUR9_HUMAN	Bifunctional purine biosynthesis protein PURH	GADRMSSFGDFVALSDVCDVPTAK(Hcy)IISR	20.79
399	BIEA_HUMAN	Biliverdin reductase A	EDQYMK(Hcy)MTVCLETEKK(Hcy)SPLSWIEEK(Hcy)GPGLK	26.39
400	BASP1_HUMAN	Brain acid soluble protein 1	KK(Hcy)KGYNVNDEK	21.82
401	KCD12_HUMAN	BTB/POZ domain-containing protein KCTD12	ITVCGK(Hcy)TSLAK	27.2
402	C1TC_HUMAN	C-1-tetrahydrofolate synthase, cytoplasmic	KITIGQAPTEK(Hcy)GHTR	14.01
403	C1TC_HUMAN	C-1-tetrahydrofolate synthase, cytoplasmic	ALK(Hcy)MHGGGPTVTAGLPLPK	27.94
404	C1TC_HUMAN	C-1-tetrahydrofolate synthase, cytoplasmic	AYIQENLELVEKGFSNLKK(Hcy)QIENAR	18.63
405	FACE1_HUMAN	CAAX prenyl protease 1 homolog	NEEEGNSEEIK(Hcy)AK	15.83
406	PYR1_HUMAN	CAD protein	SSALASK(Hcy)ATGYPLAYVAAK	29.3
407	PYR1_HUMAN	CAD protein	AMLSTGFKIPK(Hcy)K	27.53
408	PYR1_HUMAN	CAD protein	VHVDCMTSQK(Hcy)LVR	22.25
409	SCMC1_HUMAN	Calcium-binding mitochondrial carrier protein SCaMC-1	YLKDHEK(Hcy)K(Hcy)MK(Hcy)LAFKSLDKNNDGK	30.86
410	CYBP_HUMAN	Calcyclin-binding protein	NLNGKSYSMIVNNLLK(Hcy)PISVEGSSK	32.98
411	CYBP_HUMAN	Calcyclin-binding protein	NLNGKSYSMIVNNLLKPISVEGSSK(Hcy)K	32.98
412	CYBP_HUMAN	Calcyclin-binding protein	NLNGK(Hcy)SYSMIVNNLLKPISVEGSSK	32.98
413	CALX_HUMAN	Calnexin	K(Hcy)QTSGMEYK(Hcy)KTDAPQPDVK	14.21
414	CALX_HUMAN	Calnexin	ESKLPGDK(Hcy)GLVLMSR	13.64
415	CPNS1_HUMAN	Calpain small subunit 1	LDAMFRAFK(Hcy)SLDKDGTGQIQVNIQEWLQLTMYS	22.55
416	CAN2_HUMAN	Calpain-2 catalytic subunit	IQK(Hcy)YQKIYREIDVDR	21.07
417	CAN2_HUMAN	Calpain-2 catalytic subunit	MAGIAAKLAK(Hcy)DR	25.59
418	CALR_HUMAN	Calreticulin	IK(Hcy)DPDASK(Hcy)PEDWDER	17.86
419	KAP2_HUMAN	cAMP-dependent protein kinase type II-alpha regulatory subunit	IIVKNNAKK(Hcy)RK(Hcy)MFESFIESVPLLK	13.96
420	KAP2_HUMAN	cAMP-dependent protein kinase type II-alpha regulatory subunit	IIVKNNAK(Hcy)KRK(Hcy)MFESFIESVPLLK	16.89
421	MRP2_HUMAN	Canalicular multispecific organic anion transporter 1	TIQVKNMK(Hcy)NK(Hcy)DK	14.63
422	CLIP2_HUMAN	CAP-Gly domain-containing linker protein 2	MQK(Hcy)PSGLK(Hcy)PPGR	21.79
423	CLIP2_HUMAN	CAP-Gly domain-containing linker protein 2	TK(Hcy)ETVEGLQDK(Hcy)LNK	25.4
424	CLIP2_HUMAN	CAP-Gly domain-containing linker protein 2	LDVEYRGQAQAIEFLKEQISLAEK(Hcy)K	42
425	CLIP2_HUMAN	CAP-Gly domain-containing linker protein 2	VDALLK(Hcy)EK	13.3
426	CAPR1_HUMAN	Caprin-1	NLEKK(Hcy)KGK(Hcy)LDDYQERMNK	24.63
427	CAPSD_HASV5	Capsid polyprotein VP90	K(Hcy)HLDVTVGK(Hcy)NAVFK	15.55
428	MTR1_HUMAN	Cap-specific mRNA (nucleoside-2~-O-)-methyltransferase 1	LEMKIIK(Hcy)GSSGTPK	22.86
429	MTR1_HUMAN	Cap-specific mRNA (nucleoside-2~-O-)-methyltransferase 1	VK(Hcy)EVYRLEEMEK	15.28
430	CLCF1_HUMAN	Cardiotrophin-like cytokine factor 1	K(Hcy)KMQPPAAAVTLHLGAHGF	20.11
431	CSK22_HUMAN	Casein kinase II subunit alpha~	DVK(Hcy)PHNVMIDHQQK	13.01
432	CTNA1_HUMAN	Catenin alpha-1	TSVQTEDDQLIAGQSARAIMAQLPQEQK(Hcy)AK	17.38
433	CTNA1_HUMAN	Catenin alpha-1	LAQENMDLFK(Hcy)EQWEK	13.63
434	CTNA1_HUMAN	Catenin alpha-1	SK(Hcy)LDAEVSK(Hcy)WDDSGNDIIVLAK	26.42
435	CTNA1_HUMAN	Catenin alpha-1	K(Hcy)ERSDALNSAIDK	15.34
436	CTNA1_HUMAN	Catenin alpha-1	MKAPEKKPLVK(Hcy)R	26.4
437	CTNA1_HUMAN	Catenin alpha-1	SDALNSAIDK(Hcy)MTKK(Hcy)TR	20.1
438	CDC5L_HUMAN	Cell division cycle 5-like protein	AAK(Hcy)MEKKMKILLGGYQSRAMGLMK	17.29
439	LYAR_HUMAN	Cell growth-regulating nucleolar protein	K(Hcy)QRK(Hcy)DSASEEEAHVGAGK	29.35
440	LYAR_HUMAN	Cell growth-regulating nucleolar protein	K(Hcy)AKFQNWMKNSLK	13.89
441	LYAR_HUMAN	Cell growth-regulating nucleolar protein	K(Hcy)GQEADLEAGGEEVPEANGSAGK(Hcy)RSK(Hcy)KK(Hcy)K	19.67
442	LYAR_HUMAN	Cell growth-regulating nucleolar protein	KKAK(Hcy)FQNWMKNSLK	31.67
443	LYAR_HUMAN	Cell growth-regulating nucleolar protein	VK(Hcy)DAVEQQGEVK	30.06
444	LYAR_HUMAN	Cell growth-regulating nucleolar protein	VPASKVK(Hcy)DAVEQQGEVK	24.5
445	LYAR_HUMAN	Cell growth-regulating nucleolar protein	VPASK(Hcy)VKDAVEQQGEVK	24.5
446	LYAR_HUMAN	Cell growth-regulating nucleolar protein	K(Hcy)K(Hcy)K(Hcy)MK(Hcy)LPEHPEGGEPEDDEAPAK	22.44
447	CNTRL_HUMAN	Centriolin	LQK(Hcy)DIEMAER	13.55
448	CNTRL_HUMAN	Centriolin	K(Hcy)EKLTEELQK(Hcy)LQK	25.84
449	CNTRL_HUMAN	Centriolin	LK(Hcy)LGTGEMNIHSPSDVLGKSLADLQK	13.34
450	ZW10_HUMAN	Centromere/kinetochore protein zw10 homolog	VEEIKGEVCNMISK(Hcy)K	16.93
451	ZW10_HUMAN	Centromere/kinetochore protein zw10 homolog	RVEEIKGEVCNMISK(Hcy)K	13.06
452	ZW10_HUMAN	Centromere/kinetochore protein zw10 homolog	LYSLCK(Hcy)TVMDEGPQVFAPLSEESK	14.7
453	CE170_HUMAN	Centrosomal protein of 170 kDa	TGGDNK(Hcy)TLLHLGSSAPGKEK	14.22
454	CHMP5_HUMAN	Charged multivesicular body protein 5	LDAELVK(Hcy)YK	19.34
455	CHMP5_HUMAN	Charged multivesicular body protein 5	YKDQIKK(Hcy)MREGPAK	31.22
456	CLIC4_HUMAN	Chloride intracellular channel protein 4	MALSMPLNGLK(Hcy)EEDK	13.75
457	CHADL_HUMAN	Chondroadherin-like protein	AK(Hcy)RTPASRPSAR	14.17
458	CBX3_HUMAN	Chromobox protein homolog 3	VVNGK(Hcy)VEYFLK	23.07
459	CBX3_HUMAN	Chromobox protein homolog 3	K(Hcy)RDAADKPRGFARGLDPER	25.62
460	CBX3_HUMAN	Chromobox protein homolog 3	K(Hcy)QNGKSK(Hcy)K(Hcy)VEEAEPEEFVVEK	15.03
461	CHD4_HUMAN	Chromodomain-helicase-DNA-binding protein 4	KK(Hcy)MMLTHLVVRPGLGSK	19.2
462	CHD4_HUMAN	Chromodomain-helicase-DNA-binding protein 4	KK(Hcy)MMLTHLVVRPGLGSK	19.2
463	CHD4_HUMAN	Chromodomain-helicase-DNA-binding protein 4	TEEPMETEPK(Hcy)GAADVEKVEEK	14.59
464	CHD4_HUMAN	Chromodomain-helicase-DNA-binding protein 4	LKADVFK(Hcy)NMPSK	20.69
465	CHD4_HUMAN	Chromodomain-helicase-DNA-binding protein 4	K(Hcy)KMMLTHLVVRPGLGSK	19.2
466	CHD4_HUMAN	Chromodomain-helicase-DNA-binding protein 4	GGK(Hcy)K(Hcy)ASRMKK(Hcy)EASVK	15.72
467	CHD4_HUMAN	Chromodomain-helicase-DNA-binding protein 4	EVMLQNGETPK(Hcy)DLNDEK(Hcy)QK(Hcy)K(Hcy)NIK	30.76
468	CHD4_HUMAN	Chromodomain-helicase-DNA-binding protein 4	IAVSK(Hcy)MMMVLGAKWREFSTNNPFK	18.37
469	CISY_HUMAN	Citrate synthase, mitochondrial	ALGFPLERPK(Hcy)SMSTEGLMKFVDSK	21.47
470	CISY_HUMAN	Citrate synthase, mitochondrial	TDPRYTCQREFALK(Hcy)HLPNDPMFK	19.43
471	CISY_HUMAN	Citrate synthase, mitochondrial	EVGK(Hcy)DVSDEKLRDYIWNTLNSGR	17.64
472	CISY_HUMAN	Citrate synthase, mitochondrial	ALGFPLERPK(Hcy)SMSTEGLMK(Hcy)FVDSK	21.47
473	JIP4_HUMAN	C-Jun-amino-terminal kinase-interacting protein 4	K(Hcy)ARAEAEDARQKAKDDDDSDIPTAQR	32.88
474	JIP4_HUMAN	C-Jun-amino-terminal kinase-interacting protein 4	EEAQK(Hcy)MSSLLPTMWLGAQNGCLYVHSSVAQWR	34.08
475	CLH1_HUMAN	Clathrin heavy chain 1	AGK(Hcy)TLQIFNIEMK	15.44
476	CLH1_HUMAN	Clathrin heavy chain 1	VIALK(Hcy)AGKTLQIFNIEMK	13.01
477	CLH1_HUMAN	Clathrin heavy chain 1	QK(Hcy)WLLLTGISAQQNR	25.01
478	CPSF6_HUMAN	Cleavage and polyadenylation specificity factor subunit 6	ANGQSKGFALVGVGSEASSK(Hcy)K(Hcy)LMDLLPK	38.64
479	CPSF6_HUMAN	Cleavage and polyadenylation specificity factor subunit 6	ANGQSK(Hcy)GFALVGVGSEASSKK(Hcy)LMDLLPK	38.64
480	CPSF7_HUMAN	Cleavage and polyadenylation specificity factor subunit 7	DSGPPPSTVSEAEFEDIMK(Hcy)RNRAISSSAISK	22.07
481	CSTF3_HUMAN	Cleavage stimulation factor subunit 3	FWK(Hcy)LYIEAEIK	14.7
482	CLAP1_HUMAN	CLIP-associating protein 1	DGKK(Hcy)ECDIVSRDGGAASPATEGR	24.22
483	CLAP1_HUMAN	CLIP-associating protein 1	DGK(Hcy)KECDIVSRDGGAASPATEGR	24.22
484	CLAP2_HUMAN	CLIP-associating protein 2	FK(Hcy)NYAELTVMK	16.48
485	CLAP2_HUMAN	CLIP-associating protein 2	VLVNSASAQK(Hcy)R	15.67
486	MYCBP_HUMAN	C-Myc-binding protein	MAHYKAADSKREQFRRYLEK(Hcy)SGVLDTLTK	13.83
487	COPA_HUMAN	Coatomer subunit alpha	K(Hcy)YDEVLHMVR	23.06
488	COPA_HUMAN	Coatomer subunit alpha	MHSLLIK(Hcy)NLK	15.8
489	COPA_HUMAN	Coatomer subunit alpha	MMK(Hcy)IAEIRK(Hcy)DMSGHYQNALYLGDVSER	15.75
490	COPA_HUMAN	Coatomer subunit alpha	DADSITLFDVQQK(Hcy)RTLASVK	26.81
491	COPB_HUMAN	Coatomer subunit beta	GALWILGEYCSTK(Hcy)EDIQSVMTEIR	30.61
492	COPB_HUMAN	Coatomer subunit beta	MLIVEK(Hcy)MLEVFHAIK	13.39
493	COPB_HUMAN	Coatomer subunit beta	ESDNNVKLIVLDRLIELK(Hcy)EHPAHER	13.81
494	COPB_HUMAN	Coatomer subunit beta	AK(Hcy)SQGMALSLGDK(Hcy)INLSQK	14.13
495	COPB_HUMAN	Coatomer subunit beta	AK(Hcy)SQGMALSLGDK	19.59
496	COPB2_HUMAN	Coatomer subunit beta~	ENLSK(Hcy)VNQK	38.82
497	COPB2_HUMAN	Coatomer subunit beta~	GSNNVALGYDEGSIIVK(Hcy)LGREEPAMSMDANGK	22.89
498	COPB2_HUMAN	Coatomer subunit beta~	VVK(Hcy)LWRENLSK	15.09
499	COPD_HUMAN	Coatomer subunit delta	ISDDK(Hcy)YGRIRLHVENEDK	16.58
500	COPE_HUMAN	Coatomer subunit epsilon	VK(Hcy)LSSPERDVERDVFLYRAYLAQR	19.73
501	COPG1_HUMAN	Coatomer subunit gamma-1	FDK(Hcy)K(Hcy)DEESGGGSNPFQHLEK	18.63
502	COPG1_HUMAN	Coatomer subunit gamma-1	K(Hcy)HAVLMNFLFTMLREEGGFEYK	21.4
503	COPZ1_HUMAN	Coatomer subunit zeta-1	EQKAFEK(Hcy)NIFNK	13.85
504	COF1_HUMAN	Cofilin-1	SKMIYASSKDAIKK(Hcy)K	22.32
505	COF1_HUMAN	Cofilin-1	LTGIK(Hcy)HELQANCYEEVK	17.73
506	COF1_HUMAN	Cofilin-1	MASGVAVSDGVIK(Hcy)VFNDMK	19.51
507	COF1_HUMAN	Cofilin-1	SKMIYASSK(Hcy)DAIK(Hcy)K	22.32
508	COF2_HUMAN	Cofilin-2	SKMIYASSKDAIKK(Hcy)K(Hcy)FTGIK	19.2
509	STAG2_HUMAN	Cohesin subunit SA-2	GPAEK(Hcy)GKGGNGGGKPPSGPNR	16.72
510	CC124_HUMAN	Coiled-coil domain-containing protein 124	PK(Hcy)KFQGENTKSAAARARRAEAK	23.08
511	CCD47_HUMAN	Coiled-coil domain-containing protein 47	LEK(Hcy)KQMKMKQIK	14.13
512	CCD47_HUMAN	Coiled-coil domain-containing protein 47	LEK(Hcy)K(Hcy)QMKMK(Hcy)QIK	14.13
513	CCD47_HUMAN	Coiled-coil domain-containing protein 47	EGK(Hcy)QKADK(Hcy)NR	35.24
514	CCD47_HUMAN	Coiled-coil domain-containing protein 47	EQKKLEK(Hcy)K(Hcy)QMK	27
515	CCD47_HUMAN	Coiled-coil domain-containing protein 47	EQKKLEKK(Hcy)QMK(Hcy)MK	27
516	CCD47_HUMAN	Coiled-coil domain-containing protein 47	EGKQK(Hcy)ADK(Hcy)NR	35.24
517	CCD47_HUMAN	Coiled-coil domain-containing protein 47	LEKK(Hcy)QMK(Hcy)MK(Hcy)QIK	20.62
518	CO4A6_HUMAN	Collagen alpha-6(IV) chain	GIPGSTGK(Hcy)MGPSGRAGTPGEK	21.68
519	CND1_HUMAN	Condensin complex subunit 1	K(Hcy)PSTGSRYQPLASTASDNDFVTPEPR	21.69
520	CND1_HUMAN	Condensin complex subunit 1	APSAK(Hcy)K(Hcy)PSTGSRYQPLASTASDNDFVTPEPR	15.05
521	CND3_HUMAN	Condensin complex subunit 3	EVEETATAK(Hcy)NVLK	16.82
522	CNTP4_HUMAN	Contactin-associated protein-like 4	CK(Hcy)SPLGGFQGCMRLISISGK	13.5
523	CSN5_HUMAN	COP9 signalosome complex subunit 5	K(Hcy)QQQEILAAKPWTK	16.15
524	ATOX1_HUMAN	Copper transport protein ATOX1	VLNK(Hcy)LGGVK	30.13
525	KCRB_HUMAN	Creatine kinase B-type	GGNMKEVFTRFCTGLTQIETLFK(Hcy)SK	21.23
526	KCRU_HUMAN	Creatine kinase U-type, mitochondrial	GGNMK(Hcy)RVFERFCRGLKEVERLIQER	24.2
527	KCRU_HUMAN	Creatine kinase U-type, mitochondrial	TMK(Hcy)HTTDLDASK	13.25
528	PYRG1_HUMAN	CTP synthase 1	MLMK(Hcy)WKEMADR	20.64
529	PYRG1_HUMAN	CTP synthase 1	K(Hcy)MLMKWKEMADRYDR	19.78
530	PYRG1_HUMAN	CTP synthase 1	MLMK(Hcy)WK(Hcy)EMADRYDR	13.43
531	CUL1_HUMAN	Cullin-1	GAGVPPSK(Hcy)SKKGQTPGGAQFVGLELYK	24.8
532	CUL1_HUMAN	Cullin-1	MFQDIGVSKDLNEQFK(Hcy)K	26.4
533	CUL1_HUMAN	Cullin-1	KGQTPGGAQFVGLELYKRLK(Hcy)EFLKNYLTNLLK	14.6
534	CUL1_HUMAN	Cullin-1	GAGVPPSKSK(Hcy)KGQTPGGAQFVGLELYK	24.8
535	CUL5_HUMAN	Cullin-5	K(Hcy)SNVEDSIVR	17.09
536	CUL5_HUMAN	Cullin-5	K(Hcy)LHWHHLMSNGIITFK	16.9
537	CUL5_HUMAN	Cullin-5	EVGMPADYVNK(Hcy)LARMFQDIK	16.41
538	CUL5_HUMAN	Cullin-5	CPELLANYCDMLLRKTPLSKKLTSEEIEAK(Hcy)LKEVLLVLK	24.53
539	CUL5_HUMAN	Cullin-5	GVGLK(Hcy)TQPESKCPELLANYCDMLLR	52.32
540	CAND1_HUMAN	Cullin-associated NEDD8-dissociated protein 1	VVK(Hcy)MILK(Hcy)LLEDK	16.54
541	CAND1_HUMAN	Cullin-associated NEDD8-dissociated protein 1	EENVK(Hcy)ADVFHAYLSLLK	17.92
542	CAND1_HUMAN	Cullin-associated NEDD8-dissociated protein 1	LK(Hcy)AADIDQEVK	17.62
543	CAND1_HUMAN	Cullin-associated NEDD8-dissociated protein 1	VK(Hcy)ANSVKQEFEK	25.04
544	CAND1_HUMAN	Cullin-associated NEDD8-dissociated protein 1	ACPK(Hcy)EGPAVVGQFIQDVK	18.92
545	CAND1_HUMAN	Cullin-associated NEDD8-dissociated protein 1	MASASYHISNLLEKMTSSDK(Hcy)DFR	16.16
546	CDK1_HUMAN	Cyclin-dependent kinase 1	HK(Hcy)TTGQVVAMKK(Hcy)IRLESEEEGVPSTAIR	20.85
547	CDK1_HUMAN	Cyclin-dependent kinase 1	ISGK(Hcy)MALNHPYFNDLDNQIK	19.03
548	CDK13_HUMAN	Cyclin-dependent kinase 13	NK(Hcy)KARAAEAAR	17.98
549	CDK13_HUMAN	Cyclin-dependent kinase 13	NKK(Hcy)ARAAEAAR	17.98
550	CDK13_HUMAN	Cyclin-dependent kinase 13	QMGMTDDVSTIK(Hcy)APR	15.34
551	CDK13_HUMAN	Cyclin-dependent kinase 13	DK(Hcy)DTGEMVALK(Hcy)KVRLDNEK	16.51
552	CDK13_HUMAN	Cyclin-dependent kinase 13	K(Hcy)SPSPAGGGSSPYSRRLPRSPSPYSR	14.8
553	CDK2_HUMAN	Cyclin-dependent kinase 2	MENFQK(Hcy)VEKIGEGTYGVVYK	13.28
554	CHRD1_HUMAN	Cysteine and histidine-rich domain-containing protein 1	ISASLK(Hcy)QALDKLK(Hcy)LSSGNEENK	16.02
555	CHRD1_HUMAN	Cysteine and histidine-rich domain-containing protein 1	HMWTK(Hcy)KDAGK(Hcy)KVVPCR	25.4
556	CHRD1_HUMAN	Cysteine and histidine-rich domain-containing protein 1	ISASLK(Hcy)QALDKLKLSSGNEENK	16.02
557	QCR1_HUMAN	Cytochrome b-c1 complex subunit 1, mitochondrial	K(Hcy)LSRADLTEYLSTHYK	18.54
558	CYC_HUMAN	Cytochrome c	K(Hcy)YIPGTK(Hcy)MIFVGIK	17.06
559	CYC_HUMAN	Cytochrome c	MGDVEK(Hcy)GKK(Hcy)IFIMK	23.58
560	CYC_HUMAN	Cytochrome c	MGDVEKGKKIFIMK(Hcy)CSQCHTVEK	37
561	COX41_HUMAN	Cytochrome c oxidase subunit 4 isoform 1, mitochondrial	HLSASQK(Hcy)ALKEKEKASWSSLSMDEK	31.55
562	CP2C8_HUMAN	Cytochrome P450 2C8	GLGIISSNGK(Hcy)R	13.94
563	DYHC1_HUMAN	Cytoplasmic dynein 1 heavy chain 1	KMVKDQQEAEK(Hcy)K(Hcy)K	15.87
564	DYHC1_HUMAN	Cytoplasmic dynein 1 heavy chain 1	DQLGTAK(Hcy)NANEMFR	51.66
565	DYHC1_HUMAN	Cytoplasmic dynein 1 heavy chain 1	IK(Hcy)SQELEVK	13.16
566	DYHC1_HUMAN	Cytoplasmic dynein 1 heavy chain 1	MK(Hcy)LNTQEIFDDWAR	26.43
567	DYHC1_HUMAN	Cytoplasmic dynein 1 heavy chain 1	VQYPQSQACK(Hcy)MSHVRDLPPVSGSIIWAK	35.46
568	DYHC1_HUMAN	Cytoplasmic dynein 1 heavy chain 1	MVKDQQEAEKK(Hcy)K	15.87
569	DYHC1_HUMAN	Cytoplasmic dynein 1 heavy chain 1	MVK(Hcy)DQQEAEK(Hcy)K	23.74
570	DYHC1_HUMAN	Cytoplasmic dynein 1 heavy chain 1	K(Hcy)MVKDQQEAEK(Hcy)K	23.74
571	DYHC1_HUMAN	Cytoplasmic dynein 1 heavy chain 1	EGAQK(Hcy)EGLMLDSHEELYK	14.16
572	DYHC1_HUMAN	Cytoplasmic dynein 1 heavy chain 1	VSK(Hcy)SPLVMDVLNIQGVQR	18.62
573	DYHC1_HUMAN	Cytoplasmic dynein 1 heavy chain 1	MKLNTQEIFDDWARK(Hcy)VQQR	14.96
574	DYHC1_HUMAN	Cytoplasmic dynein 1 heavy chain 1	LLK(Hcy)GYMKINMLVIELK(Hcy)SEALK	16.58
575	DYHC1_HUMAN	Cytoplasmic dynein 1 heavy chain 1	IKSQELEVK(Hcy)NAAANDK	21.61
576	DYHC1_HUMAN	Cytoplasmic dynein 1 heavy chain 1	IK(Hcy)SQELEVKNAAANDKLKKMVK	14.6
577	DYHC1_HUMAN	Cytoplasmic dynein 1 heavy chain 1	LEDDAK(Hcy)DNQQK	19.19
578	DC1L1_HUMAN	Cytoplasmic dynein 1 light intermediate chain 1	LPAGK(Hcy)NVLLLGEDGAGK	26.27
579	CKAP4_HUMAN	Cytoskeleton-associated protein 4	EINDMK(Hcy)AKVASLEESEGNKQDLK(Hcy)ALK	13.78
580	CKAP4_HUMAN	Cytoskeleton-associated protein 4	SQKEINDMKAK(Hcy)VASLEESEGNK	18.2
581	CKAP4_HUMAN	Cytoskeleton-associated protein 4	SQK(Hcy)EINDMKAKVASLEESEGNK	18.2
582	CKAP4_HUMAN	Cytoskeleton-associated protein 4	AK(Hcy)VASLEESEGNK	16.71
583	CKAP5_HUMAN	Cytoskeleton-associated protein 5	SSK(Hcy)AKVNDFLAEIFK	13.99
584	CKAP5_HUMAN	Cytoskeleton-associated protein 5	ENTKEGLAELYEYK(Hcy)K	26.86
585	CKAP5_HUMAN	Cytoskeleton-associated protein 5	FSELVMK(Hcy)CLWRMVR	15.18
586	CKAP5_HUMAN	Cytoskeleton-associated protein 5	SSKAK(Hcy)VNDFLAEIFK	13.99
587	CKAP5_HUMAN	Cytoskeleton-associated protein 5	AK(Hcy)APGLSSK(Hcy)AK(Hcy)SAQGK	17.7
588	CKAP5_HUMAN	Cytoskeleton-associated protein 5	K(Hcy)AKAPGLSSKAKSAQGKK(Hcy)MPSK	14.09
589	CKAP5_HUMAN	Cytoskeleton-associated protein 5	VNMPAK(Hcy)PAPPTKATSK(Hcy)PMGGSAPAK	24.45
590	CKAP5_HUMAN	Cytoskeleton-associated protein 5	VNMPAKPAPPTK(Hcy)ATSK(Hcy)PMGGSAPAK	24.45
591	CKAP5_HUMAN	Cytoskeleton-associated protein 5	AK(Hcy)APGLSSK(Hcy)AK(Hcy)SAQGK(Hcy)K	14.74
592	CKAP5_HUMAN	Cytoskeleton-associated protein 5	K(Hcy)AQDALPFFMMHLGYEKMAKATGK	14.81
593	AMPL_HUMAN	Cytosol aminopeptidase	ETLNISGPPLK(Hcy)AGK	15.1
594	SERA_HUMAN	D-3-phosphoglycerate dehydrogenase	SATK(Hcy)VTADVINAAEK	22.54
595	SERA_HUMAN	D-3-phosphoglycerate dehydrogenase	K(Hcy)GILVMNTPNGNSLSAAELTCGMIMCLARQIPQATASMK	43.23
596	SERA_HUMAN	D-3-phosphoglycerate dehydrogenase	K(Hcy)K(Hcy)FMGTELNGKTLGILGLGR	23.26
597	ECH1_HUMAN	Delta(3,5)-Delta(2,4)-dienoyl-CoA isomerase, mitochondrial	MMADEALGSGLVSRVFPDK(Hcy)EVMLDAALALAAEISSK	37.78
598	DESP_HUMAN	Desmoplakin	GAGSIAGASASPK(Hcy)EK	16.87
599	DESP_HUMAN	Desmoplakin	TTIKEISMQK(Hcy)EDDSK	14.81
600	DESP_HUMAN	Desmoplakin	QAELDGK(Hcy)SAKQNLDKCYGQIK	14.74
601	DESP_HUMAN	Desmoplakin	IK(Hcy)DFLQGSSCIAGIYNETTKQKLGIYEAMK	26.56
602	DRG1_HUMAN	Developmentally-regulated GTP-binding protein 1	ELITPKGGGGGGPGEGFDVAK(Hcy)TGDAR	15.66
603	DRG1_HUMAN	Developmentally-regulated GTP-binding protein 1	K(Hcy)IIENELEGFGIRLNSKPPNIGFK(Hcy)K	25.54
604	DRG2_HUMAN	Developmentally-regulated GTP-binding protein 2	ISEIEKEIARTQK(Hcy)NKATEYHLGLLK	26.04
605	DLDH_HUMAN	Dihydrolipoyl dehydrogenase, mitochondrial	MMEQKSTAVK(Hcy)ALTGGIAHLFK(Hcy)QNK	18.84
606	DLDH_HUMAN	Dihydrolipoyl dehydrogenase, mitochondrial	QGFK(Hcy)FK(Hcy)LNTK	24.17
607	DLDH_HUMAN	Dihydrolipoyl dehydrogenase, mitochondrial	LNTK(Hcy)VTGATK	13.65
608	DLDH_HUMAN	Dihydrolipoyl dehydrogenase, mitochondrial	VTGATKK(Hcy)SDGK	26.58
609	DLDH_HUMAN	Dihydrolipoyl dehydrogenase, mitochondrial	LNLDK(Hcy)MMEQKSTAVK	13.4
610	DLDH_HUMAN	Dihydrolipoyl dehydrogenase, mitochondrial	VGKFPFAANSRAK(Hcy)TNADTDGMVK(Hcy)ILGQK	17.94
611	ODP2_HUMAN	Dihydrolipoyllysine-residue acetyltransferase component of pyruvate dehydrogenase complex, mitochondrial	ELNK(Hcy)ILEGRSKISVNDFIIK	30.37
612	DPYL2_HUMAN	Dihydropyrimidinase-related protein 2	AVGK(Hcy)DNFTLIPEGTNGTEER	20.96
613	DDB1_HUMAN	DNA damage-binding protein 1	EVK(Hcy)GAVYSMVEFNGK	13.26
614	DNLI1_HUMAN	DNA ligase 1	SIMSFFHPKK(Hcy)EGK	15.17
615	DNLI1_HUMAN	DNA ligase 1	K(Hcy)EGKAK(Hcy)KPEK(Hcy)EASNSSR	13.93
616	DNLI1_HUMAN	DNA ligase 1	K(Hcy)TWLEEQGMILK	22.32
617	DNLI1_HUMAN	DNA ligase 1	SIMSFFHPK(Hcy)KEGK	15.17
618	DNLI1_HUMAN	DNA ligase 1	LTGSASTAK(Hcy)K	13.86
619	DNLI1_HUMAN	DNA ligase 1	EWNGVVSESDSPVK(Hcy)RPGR	13.18
620	DNLI1_HUMAN	DNA ligase 1	SIMSFFHPKKEGK(Hcy)AK	14.01
621	MSH2_HUMAN	DNA mismatch repair protein Msh2	NFSTVDIQK(Hcy)NGVK(Hcy)FTNSKLTSLNEEYTK	18.18
622	MSH2_HUMAN	DNA mismatch repair protein Msh2	TQGVIKYMGPAGAK(Hcy)NLQSVVLSKMNFESFVK	18.71
623	MSH2_HUMAN	DNA mismatch repair protein Msh2	EVFKTQGVIK(Hcy)YMGPAGAK	13.12
624	MSH6_HUMAN	DNA mismatch repair protein Msh6	NYK(Hcy)DWQSAVECIAVLDVLLCLANYSR	17.1
625	MSH6_HUMAN	DNA mismatch repair protein Msh6	AMQRADEALNK(Hcy)DKIK(Hcy)R	29.94
626	DPOE3_HUMAN	DNA polymerase epsilon subunit 3	IIK(Hcy)EALPDGVNISK(Hcy)EAR	18.34
627	DPOLQ_HUMAN	DNA polymerase theta	QFSTSK(Hcy)DVLNK	17.33
628	DPOLQ_HUMAN	DNA polymerase theta	VVQTFSQKTK(Hcy)KAPLNFNSEKMSR	34.13
629	DPOLQ_HUMAN	DNA polymerase theta	VVQTFSQKTKK(Hcy)APLNFNSEKMSR	34.13
630	MCM2_HUMAN	DNA replication licensing factor MCM2	VHPK(Hcy)LNQMDQDKVAK	19.05
631	MCM3_HUMAN	DNA replication licensing factor MCM3	SEDESETEDEEEKSQEDQEQK(Hcy)R	13.9
632	MCM3_HUMAN	DNA replication licensing factor MCM3	K(Hcy)K(Hcy)EK(Hcy)MVSAAFMK	20.57
633	MCM3_HUMAN	DNA replication licensing factor MCM3	GGYTSGTFRTVLIACNVK(Hcy)QMSK	18.24
634	MCM3_HUMAN	DNA replication licensing factor MCM3	QMSK(Hcy)DAQPSFSAEDIAKIKK(Hcy)FSK	19.02
635	MCM3_HUMAN	DNA replication licensing factor MCM3	QMSK(Hcy)DAQPSFSAEDIAK(Hcy)IKKFSK	19.02
636	MCM3_HUMAN	DNA replication licensing factor MCM3	QMSK(Hcy)DAQPSFSAEDIAKIK(Hcy)K(Hcy)FSK	19.02
637	MCM4_HUMAN	DNA replication licensing factor MCM4	K(Hcy)EELAEALK	23.69
638	MCM4_HUMAN	DNA replication licensing factor MCM4	LHGLDEEAEQKLFSEK(Hcy)RVELLK	13.6
639	MCM4_HUMAN	DNA replication licensing factor MCM4	K(Hcy)EELAEALKK(Hcy)LILSKGK(Hcy)TPALK	14.35
640	MCM5_HUMAN	DNA replication licensing factor MCM5	LAALPNVYEVISK(Hcy)SIAPSIFGGTDMK	19.03
641	MCM5_HUMAN	DNA replication licensing factor MCM5	K(Hcy)CNTDQAGRPKCPLDPYFIMPDK(Hcy)CKCVDFQTLK	16.34
642	MCM6_HUMAN	DNA replication licensing factor MCM6	K(Hcy)VEEEEDESALK	14.41
643	MCM6_HUMAN	DNA replication licensing factor MCM6	VYPYLCRALK(Hcy)TFVKDRKEIPLAK	22.38
644	MCM7_HUMAN	DNA replication licensing factor MCM7	EDVNEAIRLMEMSK(Hcy)DSLLGDK	24.15
645	APEX1_HUMAN	DNA-(apurinic or apyrimidinic site) lyase	KGAVAEDGDELRTEPEAKK(Hcy)SK(Hcy)TAAK	14.2
646	APEX1_HUMAN	DNA-(apurinic or apyrimidinic site) lyase	GK(Hcy)K(Hcy)GAVAEDGDELR	15.06
647	APEX1_HUMAN	DNA-(apurinic or apyrimidinic site) lyase	MPK(Hcy)RGK(Hcy)KGAVAEDGDELRTEPEAK	13.36
648	PRKDC_HUMAN	DNA-dependent protein kinase catalytic subunit	SCK(Hcy)FSMKMKMIDSAR	20.23
649	PRKDC_HUMAN	DNA-dependent protein kinase catalytic subunit	K(Hcy)AALSALESFLK(Hcy)QVSNMVAK(Hcy)NAEMHK	26.9
650	PRKDC_HUMAN	DNA-dependent protein kinase catalytic subunit	MNK(Hcy)DSK(Hcy)PPGNLK	20.05
651	PRKDC_HUMAN	DNA-dependent protein kinase catalytic subunit	QK(Hcy)VCLDIIYKMMPK(Hcy)LKPVELR	61.78
652	PRKDC_HUMAN	DNA-dependent protein kinase catalytic subunit	QK(Hcy)VCLDIIYKMMPK(Hcy)LKPVELR	61.78
653	PRKDC_HUMAN	DNA-dependent protein kinase catalytic subunit	GIFTSEIGTK(Hcy)QITQSALLAEARSDYSEAAK	50.44
654	PRKDC_HUMAN	DNA-dependent protein kinase catalytic subunit	K(Hcy)AALSALESFLK(Hcy)QVSNMVAK(Hcy)NAEMHK	26.9
655	PRKDC_HUMAN	DNA-dependent protein kinase catalytic subunit	VVQMLGSLGGQINK(Hcy)NLLTVTSSDEMMK(Hcy)SYVAWDR	33.41
656	PRKDC_HUMAN	DNA-dependent protein kinase catalytic subunit	LSDFNDITNMLLLK(Hcy)MNKDSKPPGNLK(Hcy)ECSPWMSDFK	32.09
657	PRKDC_HUMAN	DNA-dependent protein kinase catalytic subunit	APLK(Hcy)SVGPDFGK	15.45
658	PRKDC_HUMAN	DNA-dependent protein kinase catalytic subunit	ESK(Hcy)VPADLLK	29.59
659	PRKDC_HUMAN	DNA-dependent protein kinase catalytic subunit	EMK(Hcy)PVIFLDVFLPR	14.94
660	PRKDC_HUMAN	DNA-dependent protein kinase catalytic subunit	AELAK(Hcy)TPVNK	15.1
661	PRKDC_HUMAN	DNA-dependent protein kinase catalytic subunit	K(Hcy)QNNFSLAMK(Hcy)LLK	15.56
662	PRKDC_HUMAN	DNA-dependent protein kinase catalytic subunit	K(Hcy)QNNFSLAMK(Hcy)LLK	15.56
663	PRKDC_HUMAN	DNA-dependent protein kinase catalytic subunit	FGK(Hcy)EVAVK(Hcy)MKQYK	14.95
664	PRKDC_HUMAN	DNA-dependent protein kinase catalytic subunit	SCKFSMK(Hcy)MKMIDSAR	20.23
665	PRKDC_HUMAN	DNA-dependent protein kinase catalytic subunit	QK(Hcy)VCLDIIYK(Hcy)MMPK	16.04
666	PRKDC_HUMAN	DNA-dependent protein kinase catalytic subunit	NFEQK(Hcy)MLK	13.47
667	PRKDC_HUMAN	DNA-dependent protein kinase catalytic subunit	DWSNDVRAELAK(Hcy)TPVNKKNIEK	15.01
668	PRKDC_HUMAN	DNA-dependent protein kinase catalytic subunit	ANQKHQGLK(Hcy)LATTILQHWK	17.85
669	PRKDC_HUMAN	DNA-dependent protein kinase catalytic subunit	AAK(Hcy)CKIPALDLLIK	13.73
670	PRKDC_HUMAN	DNA-dependent protein kinase catalytic subunit	MKLSDFNDITNMLLLKMNKDSK(Hcy)PPGNLK	20.41
671	PRKDC_HUMAN	DNA-dependent protein kinase catalytic subunit	AAKCK(Hcy)IPALDLLIK	13.73
672	PRKDC_HUMAN	DNA-dependent protein kinase catalytic subunit	SDPGLLTNTMDVFVK(Hcy)EPSFDWK(Hcy)NFEQKMLKK	43.88
673	PRKDC_HUMAN	DNA-dependent protein kinase catalytic subunit	ESK(Hcy)VPADLLKR	21.24
674	PRKDC_HUMAN	DNA-dependent protein kinase catalytic subunit	MKLSDFNDITNMLLLK(Hcy)MNK	24.67
675	PRKDC_HUMAN	DNA-dependent protein kinase catalytic subunit	MNKDSKPPGNLK(Hcy)ECSPWMSDFKVEFLR	30.84
676	PRKDC_HUMAN	DNA-dependent protein kinase catalytic subunit	MNKDSKPPGNLKECSPWMSDFK(Hcy)VEFLR	30.84
677	RPC1_HUMAN	DNA-directed RNA polymerase III subunit RPC1	K(Hcy)CGLLK(Hcy)IIHEK	13.73
678	RPC1_HUMAN	DNA-directed RNA polymerase III subunit RPC1	YK(Hcy)LLVEGDNLRAVMATHGVK	15.63
679	RPC1_HUMAN	DNA-directed RNA polymerase III subunit RPC1	NELILTTESIMKKSEFLCCQDSFLQEIK(Hcy)K	15.12
680	RPC3_HUMAN	DNA-directed RNA polymerase III subunit RPC3	DMYLVPKLSLIGK(Hcy)GK	14.4
681	DNJA1_HUMAN	DnaJ homolog subfamily A member 1	ELYDK(Hcy)GGEQAIK	14.72
682	DNJA1_HUMAN	DnaJ homolog subfamily A member 1	YHPDK(Hcy)NPNEGEK	14.22
683	DNJA1_HUMAN	DnaJ homolog subfamily A member 1	EK(Hcy)K(Hcy)ILEVHIDKGMK	17.94
684	DNJB1_HUMAN	DnaJ homolog subfamily B member 1	NEDK(Hcy)ILTIEVKKGWK	17.64
685	DNJC7_HUMAN	DnaJ homolog subfamily C member 7	K(Hcy)VVFCMDRALEFAPACHR	17.5
686	DNJC7_HUMAN	DnaJ homolog subfamily C member 7	LYCNRGTVNSK(Hcy)LR	29.01
687	DNJC8_HUMAN	DnaJ homolog subfamily C member 8	KEK(Hcy)KNRTFLRPPK	19
688	DNJC9_HUMAN	DnaJ homolog subfamily C member 9	SSKGGGKK(Hcy)SALK	16.45
689	DNJC9_HUMAN	DnaJ homolog subfamily C member 9	ELGLDEGVDSLK(Hcy)AAIQS	48.46
690	RPN1_HUMAN	Dolichyl-diphosphooligosaccharide--protein glycosyltransferase subunit 1	TEGSDLCDRVSEMQKLDAQVK(Hcy)ELVLK	28.08
691	STAU1_HUMAN	Double-stranded RNA-binding protein Staufen homolog 1	K(Hcy)EKEPEYTLLTER	18.27
692	STAU1_HUMAN	Double-stranded RNA-binding protein Staufen homolog 1	EFVMQVKVGNHTAEGTGTNK(Hcy)K	15.19
693	STAU1_HUMAN	Double-stranded RNA-binding protein Staufen homolog 1	NFVTK(Hcy)VSVGEFVGEGEGK	41.45
694	STAU1_HUMAN	Double-stranded RNA-binding protein Staufen homolog 1	EFVMQVK(Hcy)VGNHTAEGTGTNK	13.82
695	STAU1_HUMAN	Double-stranded RNA-binding protein Staufen homolog 1	GK(Hcy)TRQAAKHDAAAK(Hcy)ALR	14.64
696	STAU1_HUMAN	Double-stranded RNA-binding protein Staufen homolog 1	TPIK(Hcy)KPGDGR	26.05
697	DREB_HUMAN	Drebrin	K(Hcy)EEERKKALDER	50.48
698	MP2K4_HUMAN	Dual specificity mitogen-activated protein kinase kinase 4	MVHK(Hcy)PSGQIMAVK	27.14
699	DCTN1_HUMAN	Dynactin subunit 1	AK(Hcy)LKELEKHK	28.64
700	DCTN2_HUMAN	Dynactin subunit 2	IKTTVK(Hcy)ESATEEK	16.1
701	DCTN2_HUMAN	Dynactin subunit 2	FSQAAKVAELEK(Hcy)R	14.56
702	DCTN2_HUMAN	Dynactin subunit 2	IK(Hcy)TTVKESATEEK	16.1
703	OPA1_HUMAN	Dynamin-like 120 kDa protein, mitochondrial	LKEAVK(Hcy)EESIK(Hcy)R	21.23
704	OPA1_HUMAN	Dynamin-like 120 kDa protein, mitochondrial	KLVLQK(Hcy)DDK(Hcy)GIHHR	20.53
705	BRE1A_HUMAN	E3 ubiquitin-protein ligase BRE1A	DKVQLMAAEKK(Hcy)SK	15.48
706	BRE1A_HUMAN	E3 ubiquitin-protein ligase BRE1A	DKEKGK(Hcy)HDDGR	27.49
707	BRE1A_HUMAN	E3 ubiquitin-protein ligase BRE1A	DKEK(Hcy)GKHDDGR	27.49
708	BRE1A_HUMAN	E3 ubiquitin-protein ligase BRE1A	K(Hcy)AMEAAQLADDLK	21.46
709	BRE1A_HUMAN	E3 ubiquitin-protein ligase BRE1A	K(Hcy)SKAELEDLR	18.91
710	BRE1A_HUMAN	E3 ubiquitin-protein ligase BRE1A	KAMEAAQLADDLK(Hcy)AQLELAQK	14.53
711	BRE1A_HUMAN	E3 ubiquitin-protein ligase BRE1A	K(Hcy)MADEDALR	25.99
712	BRE1A_HUMAN	E3 ubiquitin-protein ligase BRE1A	LKDLEDK(Hcy)EK	25.22
713	BRE1A_HUMAN	E3 ubiquitin-protein ligase BRE1A	K(Hcy)ENKKMADEDALR	14.04
714	BRE1A_HUMAN	E3 ubiquitin-protein ligase BRE1A	LKDLEDKEK(Hcy)K	20.79
715	BRE1A_HUMAN	E3 ubiquitin-protein ligase BRE1A	LK(Hcy)ESEKERDSAK	16.19
716	BRE1A_HUMAN	E3 ubiquitin-protein ligase BRE1A	AQESQKEMK(Hcy)LLLDMYR	19.92
717	BRE1A_HUMAN	E3 ubiquitin-protein ligase BRE1A	LETTKK(Hcy)PDNVPK(Hcy)CDEILMEEIKDYK	22.02
718	BRE1A_HUMAN	E3 ubiquitin-protein ligase BRE1A	EMKLLLDMYRSAPKEQRDK(Hcy)VQLMAAEK	43.51
719	BRE1A_HUMAN	E3 ubiquitin-protein ligase BRE1A	DKVQLMAAEK(Hcy)K	15.48
720	BRE1A_HUMAN	E3 ubiquitin-protein ligase BRE1A	K(Hcy)PDNVPK(Hcy)CDEILMEEIKDYK	20.24
721	CHIP_HUMAN	E3 ubiquitin-protein ligase CHIP	MK(Hcy)GK(Hcy)EEK(Hcy)EGGAR	17.28
722	HUWE1_HUMAN	E3 ubiquitin-protein ligase HUWE1	LNK(Hcy)NSKNSNGQELEK	30.45
723	HUWE1_HUMAN	E3 ubiquitin-protein ligase HUWE1	EMDIKRK(Hcy)ENK	15.47
724	HUWE1_HUMAN	E3 ubiquitin-protein ligase HUWE1	DEK(Hcy)AGTTQGGK	17.19
725	HUWE1_HUMAN	E3 ubiquitin-protein ligase HUWE1	QLMEIK(Hcy)AASLRTLTSIVHLERTPK	21.28
726	HUWE1_HUMAN	E3 ubiquitin-protein ligase HUWE1	K(Hcy)QLAEEETKITDK(Hcy)GK(Hcy)EDK(Hcy)ENR	22.33
727	HUWE1_HUMAN	E3 ubiquitin-protein ligase HUWE1	ALAELFGLLVK(Hcy)LCVGSPVR	21.28
728	HUWE1_HUMAN	E3 ubiquitin-protein ligase HUWE1	DLK(Hcy)PNGANILVTEENKK(Hcy)EYVHLVCQMRMTGAIR	29.52
729	HUWE1_HUMAN	E3 ubiquitin-protein ligase HUWE1	ITDKGK(Hcy)EDK	13.55
730	HUWE1_HUMAN	E3 ubiquitin-protein ligase HUWE1	EEEERK(Hcy)AR	33.62
731	HUWE1_HUMAN	E3 ubiquitin-protein ligase HUWE1	EK(Hcy)QEEEEAK	21.79
732	HUWE1_HUMAN	E3 ubiquitin-protein ligase HUWE1	DPKYICQKPSIQK(Hcy)ADGTATAPPPR	38.67
733	UBR4_HUMAN	E3 ubiquitin-protein ligase UBR4	AVQCLNTSSK(Hcy)EGK	20.19
734	UBR4_HUMAN	E3 ubiquitin-protein ligase UBR4	SAK(Hcy)LPQTVKTLSDVEDQK	25.23
735	UBR4_HUMAN	E3 ubiquitin-protein ligase UBR4	VK(Hcy)VNRQQLVK	22.69
736	UBR4_HUMAN	E3 ubiquitin-protein ligase UBR4	AEK(Hcy)K(Hcy)RMAMAMRQKALGTLGMTTNEK	16.66
737	UBR4_HUMAN	E3 ubiquitin-protein ligase UBR4	K(Hcy)IDAARRETRAEKK(Hcy)R	23.7
738	UBR4_HUMAN	E3 ubiquitin-protein ligase UBR4	EK(Hcy)EKDGETSGSQEDQLCTALVNQLNK(Hcy)FADK	66.86
739	UFL1_HUMAN	E3 UFM1-protein ligase 1	LAEEVNDK(Hcy)LQESGQVTISELCK	17.04
740	UFL1_HUMAN	E3 UFM1-protein ligase 1	K(Hcy)ATEGSGSMRGGGGGNAREYK(Hcy)IK(Hcy)KVK	14.74
741	UFL1_HUMAN	E3 UFM1-protein ligase 1	K(Hcy)PEISFMFQDEIEDFLR	17.65
742	EEA1_HUMAN	Early endosome antigen 1	MEKEALMTELSTVK(Hcy)DK	20.77
743	EEA1_HUMAN	Early endosome antigen 1	EK(Hcy)SLK(Hcy)EKELVNEKSK	34.04
744	EFCB7_HUMAN	EF-hand calcium-binding domain-containing protein 7	EK(Hcy)PTSKAELLK	13.18
745	EHD1_HUMAN	EH domain-containing protein 1	ITGANAKK(Hcy)EMVK	15.59
746	ETFA_HUMAN	Electron transfer flavoprotein subunit alpha, mitochondrial	PELTGAK(Hcy)VVVSGGR	22.63
747	ETFA_HUMAN	Electron transfer flavoprotein subunit alpha, mitochondrial	DSKTIVAINK(Hcy)DPEAPIFQVADYGIVADLFKVVPEMTEILK	17.08
748	ETFB_HUMAN	Electron transfer flavoprotein subunit beta	LVK(Hcy)EVIAVSCGPAQCQETIRTALAMGADR	13.2
749	ETFB_HUMAN	Electron transfer flavoprotein subunit beta	VETTEDLVAKLK(Hcy)EIGR	16.71
750	EF1A1_HUMAN	Elongation factor 1-alpha 1	AVDKK(Hcy)AAGAGKVTK	24.27
751	EF1A1_HUMAN	Elongation factor 1-alpha 1	FEK(Hcy)EAAEMGK(Hcy)GSFK(Hcy)YAWVLDKLKAER	16.12
752	EF1A1_HUMAN	Elongation factor 1-alpha 1	AVDK(Hcy)KAAGAGKVTK	24.27
753	EF1A1_HUMAN	Elongation factor 1-alpha 1	K(Hcy)AAGAGK(Hcy)VTK(Hcy)SAQKAQK	24
754	EF1A1_HUMAN	Elongation factor 1-alpha 1	K(Hcy)AAGAGKVTKSAQK(Hcy)AQK	24
755	EF1A1_HUMAN	Elongation factor 1-alpha 1	AAGAGKVTKSAQK(Hcy)AQK	24
756	EF1B_HUMAN	Elongation factor 1-beta	EKASLPGVKK(Hcy)ALGK	18.26
757	EF1G_HUMAN	Elongation factor 1-gamma	LCEK(Hcy)MAQFDAKKFAETQPK	17.9
758	EF2_HUMAN	Elongation factor 2	K(Hcy)EETAK(Hcy)LIEK(Hcy)LDIK(Hcy)LDSEDK(Hcy)DK(Hcy)EGKPLLK	29.84
759	EFGM_HUMAN	Elongation factor G, mitochondrial	MHEVKGK(Hcy)DGVGAVMDSMELER	20.53
760	EFTU_HUMAN	Elongation factor Tu, mitochondrial	TVVTGIEMFHK(Hcy)SLERAEAGDNLGALVRGLK	22.07
761	ELP1_HUMAN	Elongator complex protein 1	TPHLEK(Hcy)R	18.81
762	SH3G1_HUMAN	Endophilin-A2	K(Hcy)QFYK(Hcy)ASQLVSEKVGGAEGTK	14.51
763	SH3G1_HUMAN	Endophilin-A2	ASQLVSEKVGGAEGTKLDDDFK(Hcy)EMEK(Hcy)K(Hcy)VDVTSK	20.83
764	SH3G1_HUMAN	Endophilin-A2	VGGAEGTK(Hcy)LDDDFK	18.1
765	SH3G1_HUMAN	Endophilin-A2	K(Hcy)RQGKIPDEELRQALEK	21.2
766	SH3G1_HUMAN	Endophilin-A2	SSDK(Hcy)PIRTPSR	15.12
767	SH3G1_HUMAN	Endophilin-A2	K(Hcy)RQGK(Hcy)IPDEELRQALEK	21.2
768	ENPL_HUMAN	Endoplasmin	EFEPLLNWMKDK(Hcy)ALK	16.21
769	ENPL_HUMAN	Endoplasmin	LVRKTLDMIKKIADDK(Hcy)YNDTFWK	36.53
770	EDF1_HUMAN	Endothelial differentiation-related factor 1	K(Hcy)GPTAAQAK	25.23
771	EDF1_HUMAN	Endothelial differentiation-related factor 1	QSK(Hcy)GLTQK(Hcy)DLATK	33.67
772	EDF1_HUMAN	Endothelial differentiation-related factor 1	K(Hcy)GPTAAQAKSKQAILAAQR	21.31
773	EDC4_HUMAN	Enhancer of mRNA-decapping protein 4	QK(Hcy)LFQFLQAEPHNSLGK	15.4
774	EDC4_HUMAN	Enhancer of mRNA-decapping protein 4	SLEPMAGQLSNSVATK(Hcy)LTAVEGSMK(Hcy)ENISK	13.83
775	EDC4_HUMAN	Enhancer of mRNA-decapping protein 4	LGTQEYLQQLESHMKSRK(Hcy)AREQEAREPVLAQLR	14.13
776	EDC4_HUMAN	Enhancer of mRNA-decapping protein 4	DEIKK(Hcy)TVPPCVSRSLEPMAGQLSNSVATK(Hcy)LTAVEGSMK	34.46
777	EDC4_HUMAN	Enhancer of mRNA-decapping protein 4	TSPK(Hcy)LKRK(Hcy)SK(Hcy)K	15.98
778	EDC4_HUMAN	Enhancer of mRNA-decapping protein 4	K(Hcy)AREQEAR	27.35
779	ENOPH_HUMAN	Enolase-phosphatase E1	K(Hcy)TTALKQLQGHMWRAAFTAGR	16.95
780	ENOPH_HUMAN	Enolase-phosphatase E1	K(Hcy)TTALK(Hcy)QLQGHMWRAAFTAGR	16.95
781	ECI1_HUMAN	Enoyl-CoA delta isomerase 1, mitochondrial	FGSQRVLVEPDAGAGVAVMK(Hcy)FK	22.35
782	ECI1_HUMAN	Enoyl-CoA delta isomerase 1, mitochondrial	VLVEPDAGAGVAVMK(Hcy)FK	13.06
783	ECI2_HUMAN	Enoyl-CoA delta isomerase 2, mitochondrial	AK(Hcy)WDAWNALGSLPK	40.72
784	ECI2_HUMAN	Enoyl-CoA delta isomerase 2, mitochondrial	K(Hcy)DPGNEVK(Hcy)LKLYALYK	27.01
785	ECI2_HUMAN	Enoyl-CoA delta isomerase 2, mitochondrial	K(Hcy)DPGNEVKLK(Hcy)LYALYK	27.01
786	ECI2_HUMAN	Enoyl-CoA delta isomerase 2, mitochondrial	KDPGNEVK(Hcy)LK	13.78
787	ECHM_HUMAN	Enoyl-CoA hydratase, mitochondrial	IVVAMAKESVNAAFEMTLTEGSK(Hcy)LEK	37.59
788	EPIPL_HUMAN	Epiplakin	K(Hcy)LTVEEAFK(Hcy)AGMFGK	13.29
789	EPIPL_HUMAN	Epiplakin	QK(Hcy)LSVDEAVDVGLVNEELR	16.59
790	EPCAM_HUMAN	Epithelial cell adhesion molecule	CLVMK(Hcy)AEMNGSK	15.41
791	EMC2_HUMAN	ER membrane protein complex subunit 2	DK(Hcy)MRK	21.57
792	EMC2_HUMAN	ER membrane protein complex subunit 2	K(Hcy)DNMK(Hcy)YASWAASQINR	17.03
793	DHB11_HUMAN	Estradiol 17-beta-dehydrogenase 11	FDAVIGYK(Hcy)MK(Hcy)AQ	23.99
794	IF4A1_HUMAN	Eukaryotic initiation factor 4A-I	FGRK(Hcy)GVAINMVTEEDK	38.37
795	IF4A1_HUMAN	Eukaryotic initiation factor 4A-I	K(Hcy)VDWLTEK(Hcy)MHAR	20.16
796	IF4A1_HUMAN	Eukaryotic initiation factor 4A-I	K(Hcy)VDWLTEK(Hcy)MHARDFTVSAMHGDMDQK(Hcy)ERDVIMR	30.64
797	IF4A3_HUMAN	Eukaryotic initiation factor 4A-III	AIK(Hcy)MLVLDEADEMLNK	34.12
798	IF4A3_HUMAN	Eukaryotic initiation factor 4A-III	VDWLTEK(Hcy)MR	13.32
799	IF4A3_HUMAN	Eukaryotic initiation factor 4A-III	ESIMK(Hcy)EFR	27.82
800	IF4A3_HUMAN	Eukaryotic initiation factor 4A-III	ATTATMATSGSARK(Hcy)RLLK(Hcy)EEDMTK	32.18
801	ERF3A_HUMAN	Eukaryotic peptide chain release factor GTP-binding subunit ERF3A	FTLRDEGK(Hcy)TIAIGK(Hcy)VLK	34.36
802	ERF1_HUMAN	Eukaryotic peptide chain release factor subunit 1	K(Hcy)FGATLEIVTDK(Hcy)SQEGSQFVKGFGGIGGILR	34.95
803	ERF1_HUMAN	Eukaryotic peptide chain release factor subunit 1	DQISRVAKMLADEFGTASNIK(Hcy)SRVNR	18.52
804	IF1AX_HUMAN	Eukaryotic translation initiation factor 1A, X-chromosomal	ELVFKEDGQEYAQVIK(Hcy)MLGNGRLEAMCFDGVK	14.99
805	IF1AX_HUMAN	Eukaryotic translation initiation factor 1A, X-chromosomal	MLGNGRLEAMCFDGVK(Hcy)RLCHIRGK(Hcy)LR	24.72
806	IF1AX_HUMAN	Eukaryotic translation initiation factor 1A, X-chromosomal	PK(Hcy)NKGK(Hcy)GGKNR	16.23
807	IF2B_HUMAN	Eukaryotic translation initiation factor 2 subunit 2	SGDEMIFDPTMSKK(Hcy)K	15.02
808	IF2B_HUMAN	Eukaryotic translation initiation factor 2 subunit 2	MSGDEMIFDPTMSK(Hcy)K	26.26
809	IF2B_HUMAN	Eukaryotic translation initiation factor 2 subunit 2	MSGDEMIFDPTMSK(Hcy)K(Hcy)K	26.26
810	EIF2A_HUMAN	Eukaryotic translation initiation factor 2A	K(Hcy)AAKQEARSDK(Hcy)SPDLAPTPAPQSTPR	14.61
811	EIF2A_HUMAN	Eukaryotic translation initiation factor 2A	K(Hcy)LK(Hcy)AIEQLKEQAATGK	26.18
812	EIF2A_HUMAN	Eukaryotic translation initiation factor 2A	KHEAKKAAK(Hcy)QEARSDK	18.25
813	EIF2A_HUMAN	Eukaryotic translation initiation factor 2A	K(Hcy)AAK(Hcy)QEARSDKSPDLAPTPAPQSTPR	14.61
814	EIF3A_HUMAN	Eukaryotic translation initiation factor 3 subunit A	K(Hcy)DSRWGDRDSEGTWR	14.56
815	EIF3A_HUMAN	Eukaryotic translation initiation factor 3 subunit A	LKNQEK(Hcy)K(Hcy)IDYFER	16.3
816	EIF3A_HUMAN	Eukaryotic translation initiation factor 3 subunit A	K(Hcy)AEEERLRQEAK	13.83
817	EIF3A_HUMAN	Eukaryotic translation initiation factor 3 subunit A	K(Hcy)QPALDVLYDVMKSK(Hcy)K(Hcy)HRTWQK	17.49
818	EIF3A_HUMAN	Eukaryotic translation initiation factor 3 subunit A	EKK(Hcy)ELQERLKNQEK	20.75
819	EIF3A_HUMAN	Eukaryotic translation initiation factor 3 subunit A	K(Hcy)ERLESLNIQR	16.34
820	EIF3A_HUMAN	Eukaryotic translation initiation factor 3 subunit A	K(Hcy)QPALDVLYDVMK	16.99
821	EIF3C_HUMAN	Eukaryotic translation initiation factor 3 subunit C	K(Hcy)APTTDEDKKAAEK	22.54
822	EIF3C_HUMAN	Eukaryotic translation initiation factor 3 subunit C	K(Hcy)LNEILQAR	27.02
823	EIF3C_HUMAN	Eukaryotic translation initiation factor 3 subunit C	EK(Hcy)PK(Hcy)MFAK(Hcy)GTEITHAVVIK	22.66
824	EIF3C_HUMAN	Eukaryotic translation initiation factor 3 subunit C	EGKKKMNK(Hcy)NNAK	18.02
825	EIF3C_HUMAN	Eukaryotic translation initiation factor 3 subunit C	MNKNNAK(Hcy)ALSTLR	15.16
826	EIF3C_HUMAN	Eukaryotic translation initiation factor 3 subunit C	AMKMGDWKTCHSFIINEK(Hcy)MNGK	13.2
827	EIF3C_HUMAN	Eukaryotic translation initiation factor 3 subunit C	SEAPSGESRKFLK(Hcy)K	15.75
828	EIF3C_HUMAN	Eukaryotic translation initiation factor 3 subunit C	MNK(Hcy)NNAKALSTLR	26.54
829	EIF3C_HUMAN	Eukaryotic translation initiation factor 3 subunit C	CLEEFELLGK(Hcy)AYGK	16.59
830	EIF3C_HUMAN	Eukaryotic translation initiation factor 3 subunit C	APTTDEDK(Hcy)KAAEK	15.92
831	EIF3C_HUMAN	Eukaryotic translation initiation factor 3 subunit C	EDKAKK(Hcy)KHDRK(Hcy)SK	17.94
832	EIF3C_HUMAN	Eukaryotic translation initiation factor 3 subunit C	EDKAKK(Hcy)K(Hcy)HDR	17.94
833	EIF3C_HUMAN	Eukaryotic translation initiation factor 3 subunit C	QTALASRFLKKAPTTDEDK(Hcy)K(Hcy)AAEK	24.2
834	EIF3D_HUMAN	Eukaryotic translation initiation factor 3 subunit D	GAVIATELK(Hcy)NNSYKLAR	15.85
835	EIF3H_HUMAN	Eukaryotic translation initiation factor 3 subunit H	GKGKGGSGDSAVK(Hcy)QVQIDGLVVLK	13.8
836	EIF3H_HUMAN	Eukaryotic translation initiation factor 3 subunit H	KEGTGSTATSSSSTAGAAGKGKGK(Hcy)GGSGDSAVK	20.49
837	EIF3K_HUMAN	Eukaryotic translation initiation factor 3 subunit K	VWMSKYGWSADESGQIFICSQEESIK(Hcy)PK	27.05
838	EIF3L_HUMAN	Eukaryotic translation initiation factor 3 subunit L	EK(Hcy)YGDK(Hcy)MLR	27.93
839	EIF3L_HUMAN	Eukaryotic translation initiation factor 3 subunit L	EK(Hcy)YGDKMLRMQK	27.93
840	EIF3L_HUMAN	Eukaryotic translation initiation factor 3 subunit L	QIHK(Hcy)FEELNRTLK	15.29
841	IF4G1_HUMAN	Eukaryotic translation initiation factor 4 gamma 1	K(Hcy)TIRIRDPNQGGK(Hcy)DITEEIMSGAR	30.22
842	IF4G1_HUMAN	Eukaryotic translation initiation factor 4 gamma 1	EFEK(Hcy)DK(Hcy)DDDEVFEKK(Hcy)QK	27.36
843	IF4G1_HUMAN	Eukaryotic translation initiation factor 4 gamma 1	KEPRKIIATVLMTEDIK(Hcy)LNK	36.38
844	IF4G1_HUMAN	Eukaryotic translation initiation factor 4 gamma 1	QK(Hcy)EMDEAATAEER	28.65
845	IF4G1_HUMAN	Eukaryotic translation initiation factor 4 gamma 1	K(Hcy)EPRKIIATVLMTEDIK	15.81
846	IF4G1_HUMAN	Eukaryotic translation initiation factor 4 gamma 1	DIARRRSLGNIKFIGELFKLK(Hcy)MLTEAIMHDCVVK	13.34
847	IF4G3_HUMAN	Eukaryotic translation initiation factor 4 gamma 3	QMSHK(Hcy)KVGALWR	23.35
848	IF4G3_HUMAN	Eukaryotic translation initiation factor 4 gamma 3	EMLETVK(Hcy)QLTGGVDVER	16.19
849	IF4G3_HUMAN	Eukaryotic translation initiation factor 4 gamma 3	SILNK(Hcy)LTPQMFNQLMK	17.74
850	IF5A1_HUMAN	Eukaryotic translation initiation factor 5A-1	MADDLDFETGDAGASATFPMQCSALRK(Hcy)NGFVVLK	31.62
851	IF2P_HUMAN	Eukaryotic translation initiation factor 5B	K(Hcy)K(Hcy)GPSK(Hcy)ATVK(Hcy)AMQEALAKLKEEEER	17.9
852	IF2P_HUMAN	Eukaryotic translation initiation factor 5B	K(Hcy)GPSKATVK(Hcy)AMQEALAK(Hcy)LK	19.36
853	IF2P_HUMAN	Eukaryotic translation initiation factor 5B	AQVMEVK(Hcy)ALPGMGTTIDVILINGR	41.55
854	IF2P_HUMAN	Eukaryotic translation initiation factor 5B	NQKNK(Hcy)PGPNIESGNEDDDASFK	26.51
855	IF2P_HUMAN	Eukaryotic translation initiation factor 5B	K(Hcy)GKAQK	16.57
856	IF2P_HUMAN	Eukaryotic translation initiation factor 5B	DK(Hcy)K(Hcy)KKKGEKEEK	16.79
857	IF2P_HUMAN	Eukaryotic translation initiation factor 5B	TK(Hcy)EERAYDK	14.96
858	IF2P_HUMAN	Eukaryotic translation initiation factor 5B	K(Hcy)GQEVCVKIEPIPGESPK(Hcy)MFGRHFEATDILVSK	20.63
859	IF2P_HUMAN	Eukaryotic translation initiation factor 5B	K(Hcy)K(Hcy)KKGEK	16.79
860	EXOC6_HUMAN	Exocyst complex component 6	K(Hcy)HSDKIGETAMK(Hcy)QAQHQK(Hcy)TFSVSLQK	18.3
861	EXOC6_HUMAN	Exocyst complex component 6	EISMSDLK(Hcy)DFLESIRKHSDK(Hcy)IGETAMK(Hcy)QAQHQK	39.95
862	EXOC7_HUMAN	Exocyst complex component 7	SWLKVTDYIAEK(Hcy)NLPVFQPGVK	15.18
863	EXOS8_HUMAN	Exosome complex component RRP43	LCCLHKPGGSGLTGAK(Hcy)LQDCMSRAVTR	13.96
864	XPO2_HUMAN	Exportin-2	MFGMVLEK(Hcy)IIIPEIQK	14.34
865	XPO2_HUMAN	Exportin-2	LQNSKTTK(Hcy)FIK	14.65
866	XPO7_HUMAN	Exportin-7	LKGISICFSMLK(Hcy)AALSGSYVNFGVFR	14.72
867	XPOT_HUMAN	Exportin-T	FSK(Hcy)LVNGMGQSLIVSWSK	21.31
868	ESYT1_HUMAN	Extended synaptotagmin-1	GTK(Hcy)HLSPYATLTVGDSSHK	47.67
869	ESYT1_HUMAN	Extended synaptotagmin-1	EQILLDLNISYVGDVQIDVEVK(Hcy)K	13.21
870	ESYT1_HUMAN	Extended synaptotagmin-1	FLGGLVK(Hcy)GK(Hcy)SDPYVK	17.07
871	ESYT1_HUMAN	Extended synaptotagmin-1	GLSSK(Hcy)DK(Hcy)YVK(Hcy)GLIEGK	13.57
872	EZRI_HUMAN	Ezrin	ENPLQFK(Hcy)FR	20.32
873	EZRI_HUMAN	Ezrin	K(Hcy)VSAQEVRKENPLQFK	27.35
874	SP16H_HUMAN	FACT complex subunit SPT16	SSFDKMIEAIK(Hcy)ESKNGK	16.15
875	SP16H_HUMAN	FACT complex subunit SPT16	MIEAIKESK(Hcy)NGK(Hcy)K(Hcy)IGVFSK	26.67
876	SP16H_HUMAN	FACT complex subunit SPT16	NPSLMPK(Hcy)EPHIREMK(Hcy)IYIDK	24.63
877	SP16H_HUMAN	FACT complex subunit SPT16	LTEQK(Hcy)GEQQIQK	24.79
878	SP16H_HUMAN	FACT complex subunit SPT16	EDGELNLMK(Hcy)KAASITSEVFNK(Hcy)FFK	21.65
879	SSRP1_HUMAN	FACT complex subunit SSRP1	QMFFVISLDPPIK(Hcy)QGQTR	23.09
880	SSRP1_HUMAN	FACT complex subunit SSRP1	K(Hcy)K(Hcy)VK(Hcy)VKMEKKSTPSR	27.99
881	SSRP1_HUMAN	FACT complex subunit SSRP1	QLSESFKSK(Hcy)EFVSSDESSSGENK(Hcy)SK	16.79
882	CAPZB_HUMAN	F-actin-capping protein subunit beta	QMEK(Hcy)DETVSDCSPHIANIGRLVEDMENKIRSTLNEIYFGK	33.07
883	FACD2_HUMAN	Fanconi anemia group D2 protein	VMMAELEK(Hcy)TVK(Hcy)K	23.19
884	FACD2_HUMAN	Fanconi anemia group D2 protein	GKIERKQKTDGSK(Hcy)TSSSDTLSEEKNSECDPTPSHR	13.59
885	FACD2_HUMAN	Fanconi anemia group D2 protein	MVSKRRLSK(Hcy)SEDK	16.12
886	FANCI_HUMAN	Fanconi anemia group I protein	K(Hcy)AMFANQLDAR	13.03
887	FANCI_HUMAN	Fanconi anemia group I protein	LSDILNEKAGK(Hcy)AK(Hcy)TK	14
888	FANCI_HUMAN	Fanconi anemia group I protein	YAVNVALQK(Hcy)VQQLK(Hcy)ETGHVSGPDGQNPEK	53.01
889	FUBP2_HUMAN	Far upstream element-binding protein 2	VPDGMVGLIIGRGGEQINK(Hcy)IQQDSGCK	23.41
890	FUBP2_HUMAN	Far upstream element-binding protein 2	GQGNWGPPGGEMTFSIPTHK(Hcy)CGLVIGR	25.4
891	FUBP2_HUMAN	Far upstream element-binding protein 2	HSVGVVIGRSGEMIK(Hcy)KIQNDAGVR	25.38
892	FAF2_HUMAN	FAS-associated factor 2	VSQALRENTYPFLAMIMLK(Hcy)DR	47.62
893	FAF2_HUMAN	FAS-associated factor 2	K(Hcy)EEEVQQQK	13.51
894	FCHO2_HUMAN	FCH domain only protein 2	K(Hcy)EGATQREIEKAAVK	13.36
895	FERM2_HUMAN	Fermitin family homolog 2	DPTK(Hcy)K(Hcy)K	17.93
896	PKHD1_HUMAN	Fibrocystin	MLK(Hcy)IK	13.91
897	FLNA_HUMAN	Filamin-A	VK(Hcy)VEPSHDASK(Hcy)VK	13.88
898	FLNA_HUMAN	Filamin-A	GLGLSK(Hcy)AYVGQK(Hcy)SSFTVDCSK	13.05
899	FLNA_HUMAN	Filamin-A	VTVK(Hcy)GPKGEER	13.18
900	FLNA_HUMAN	Filamin-A	VK(Hcy)CSGPGLSPGMVR	17.18
901	FLNA_HUMAN	Filamin-A	VKVYGPGVAK(Hcy)TGLK	13.85
902	FLNA_HUMAN	Filamin-A	AAGK(Hcy)GK(Hcy)LDVQFSGLTKGDAVR	31.95
903	FLNB_HUMAN	Filamin-B	AK(Hcy)LKPGAPLK	13.18
904	FLNB_HUMAN	Filamin-B	VDTK(Hcy)AAGSGELGVTMKGPK(Hcy)GLEELVK	69.54
905	FLNB_HUMAN	Filamin-B	VDTK(Hcy)AAGSGELGVTMK(Hcy)GPKGLEELVK	69.54
906	FLNB_HUMAN	Filamin-B	ETTDFK(Hcy)VDTK(Hcy)AAGSGELGVTMK(Hcy)GPK	22.91
907	FLNB_HUMAN	Filamin-B	K(Hcy)ARAYGRGIEPTGNMVK	15.06
908	FLNB_HUMAN	Filamin-B	VK(Hcy)ESITRTSRAPSVATVGSICDLNLK	17.02
909	FLNB_HUMAN	Filamin-B	DVVDPSK(Hcy)VKIAGPGLGSGVR	17.29
910	FLNB_HUMAN	Filamin-B	DAGEGLLAVQITDQEGK(Hcy)PK	19.34
911	FLNB_HUMAN	Filamin-B	DAGK(Hcy)APLK(Hcy)IFAQDGEGQRIDIQMK	21.48
912	FLNC_HUMAN	Filamin-C	AFGPGLEGGLVNK(Hcy)ANR	28.36
913	FLNC_HUMAN	Filamin-C	MPSGK(Hcy)TARPNITDNK	15.23
914	FLNC_HUMAN	Filamin-C	DVVDPGK(Hcy)VKCSGPGLGAGVR	21.97
915	FEN1_HUMAN	Flap endonuclease 1	GSTK(Hcy)KKAK(Hcy)TGAAGK(Hcy)FK	17.18
916	FEN1_HUMAN	Flap endonuclease 1	K(Hcy)EPEPK(Hcy)GSTKK(Hcy)K	14.44
917	FXR1_HUMAN	Fragile X mental retardation syndrome-related protein 1	ESIGNVQVLLEYHIAYLK(Hcy)EVEQLR	15.89
918	ALDOC_HUMAN	Fructose-bisphosphate aldolase C	TIQDK(Hcy)GIVVGIK	31.29
919	FUMH_HUMAN	Fumarate hydratase, mitochondrial	MPTPVIKAFGILK(Hcy)R	18.29
920	FUMH_HUMAN	Fumarate hydratase, mitochondrial	LMNESLMLVTALNPHIGYDK(Hcy)AAK	16.62
921	POL_HV1AN	Gag-Pol polyprotein	NLKTGK(Hcy)YTR	14.49
922	POL_HV1AN	Gag-Pol polyprotein	YK(Hcy)IGDTQQAIQK(Hcy)LK(Hcy)EVMGSR	21.04
923	GGH_HUMAN	Gamma-glutamyl hydrolase	WSLSVKNFTMNEK(Hcy)LK	18.64
924	SAP3_HUMAN	Ganglioside GM2 activator	LGCIK(Hcy)IAASLK	15.08
925	T2FA_HUMAN	General transcription factor IIF subunit 1	AAASKLEQGK(Hcy)R	17.84
926	T2FA_HUMAN	General transcription factor IIF subunit 1	AAASKLEQGK(Hcy)RVSEMPAAK	13.87
927	GMFB_HUMAN	Glia maturation factor beta	KETNNAAIIMK(Hcy)IDK	22.12
928	G6PI_HUMAN	Glucose-6-phosphate isomerase	SNTPILVDGK(Hcy)DVMPEVNKVLDK	24.93
929	G6PI_HUMAN	Glucose-6-phosphate isomerase	DVMPEVNK(Hcy)VLDK	14.23
930	G6PI_HUMAN	Glucose-6-phosphate isomerase	STEEARK(Hcy)ELQAAGK	17.6
931	GRWD1_HUMAN	Glutamate-rich WD repeat-containing protein 1	K(Hcy)PQLELAMVPHYGGINR	29.62
932	GLSK_HUMAN	Glutaminase kidney isoform, mitochondrial	IPVHK(Hcy)FITALK	13.05
933	GFPT1_HUMAN	Glutamine--fructose-6-phosphate aminotransferase [isomerizing] 1	DWEANACK(Hcy)IQLIK	19.07
934	SYQ_HUMAN	Glutamine--tRNA ligase	K(Hcy)GK(Hcy)FSEGEATLR	17.45
935	GLRX3_HUMAN	Glutaredoxin-3	LK(Hcy)VLTNKASVMLFMK(Hcy)GNK	21.79
936	GLRX3_HUMAN	Glutaredoxin-3	LK(Hcy)VLTNKASVMLFMKGNK	21.79
937	GSHR_HUMAN	Glutathione reductase, mitochondrial	K(Hcy)TKCVMKMVCANKEEK	18.29
938	GSHR_HUMAN	Glutathione reductase, mitochondrial	EVKK(Hcy)TLSGLEVSMVTAVPGR	19.64
939	GSTO1_HUMAN	Glutathione S-transferase omega-1	AK(Hcy)GIRHEVININLK	21.88
940	GSTO1_HUMAN	Glutathione S-transferase omega-1	MSGESARSLGK(Hcy)GSAPPGPVPEGSIRIYSMR	17.22
941	G3P_HUMAN	Glyceraldehyde-3-phosphate dehydrogenase	MGKVK(Hcy)VGVNGFGRIGR	14.63
942	G3P_HUMAN	Glyceraldehyde-3-phosphate dehydrogenase	MGK(Hcy)VKVGVNGFGRIGR	14.63
943	G3P_HUMAN	Glyceraldehyde-3-phosphate dehydrogenase	K(Hcy)VVKQASEGPLK	17.89
944	SYG_HUMAN	Glycine--tRNA ligase	EDKAPQVDVDK(Hcy)AVAELK	22.63
945	SYG_HUMAN	Glycine--tRNA ligase	VLEAK(Hcy)ELALQPKDDIVDRAKMEDTLK	34.61
946	SYG_HUMAN	Glycine--tRNA ligase	VLEAK(Hcy)ELALQPKDDIVDRAKMEDTLK	22.73
947	SYG_HUMAN	Glycine--tRNA ligase	QQGDLVRK(Hcy)LK(Hcy)EDK(Hcy)APQVDVDK(Hcy)AVAELK	36.29
948	SYG_HUMAN	Glycine--tRNA ligase	ELALQPK(Hcy)DDIVDR	13.71
949	SYG_HUMAN	Glycine--tRNA ligase	TVNVVQFEPSKGAIGKAYKK(Hcy)DAK	16.15
950	SYG_HUMAN	Glycine--tRNA ligase	ADHLLKAHLQKLMSDK(Hcy)KCSVEK(Hcy)K	15.88
951	SYG_HUMAN	Glycine--tRNA ligase	ELALQPK(Hcy)DDIVDRAKMEDTLK	14.85
952	SYG_HUMAN	Glycine--tRNA ligase	EDKAPQVDVDKAVAELKARK(Hcy)R	22.63
953	PYGB_HUMAN	Glycogen phosphorylase, brain form	K(Hcy)QISVRGLAGLGDVAEVR	15.21
954	PYGB_HUMAN	Glycogen phosphorylase, brain form	TVMIGGK(Hcy)AAPGYHMAK	15.15
955	PYGL_HUMAN	Glycogen phosphorylase, liver form	TVIIGGK(Hcy)AAPGYHMAKMIIK	21.29
956	NMT1_HUMAN	Glycylpeptide N-tetradecanoyltransferase 1	GGLSPANDTGAK(Hcy)K	29.19
957	NMT2_HUMAN	Glycylpeptide N-tetradecanoyltransferase 2	SK(Hcy)GFDVFNALDLMENK	30.32
958	NMT2_HUMAN	Glycylpeptide N-tetradecanoyltransferase 2	EK(Hcy)PNSGGTK(Hcy)SDSASDSQEIK(Hcy)IQQPSK	14.12
959	NMT2_HUMAN	Glycylpeptide N-tetradecanoyltransferase 2	NPSVPMQK(Hcy)LQDIQRAMELLSACQGPAR	17.06
960	GRHPR_HUMAN	Glyoxylate reductase/hydroxypyruvate reductase	ILDAAGANLK(Hcy)VISTMSVGIDHLALDEIK	24.04
961	GUAA_HUMAN	GMP synthase [glutamine-hydrolyzing]	MVTEIK(Hcy)K(Hcy)IPGISR	17.06
962	GORS2_HUMAN	Golgi reassembly-stacking protein 2	DLLK(Hcy)ANVEKPVK	22.34
963	GORS2_HUMAN	Golgi reassembly-stacking protein 2	DLLK(Hcy)ANVEK(Hcy)PVK	22.34
964	GORS2_HUMAN	Golgi reassembly-stacking protein 2	K(Hcy)ISLPGQMAGTPITPLK	13.43
965	GBF1_HUMAN	Golgi-specific brefeldin A-resistance guanine nucleotide exchange factor 1	SHK(Hcy)YDSKGNR	15.16
966	GBF1_HUMAN	Golgi-specific brefeldin A-resistance guanine nucleotide exchange factor 1	K(Hcy)LKMRAGGMSDSSK	22.95
967	GBF1_HUMAN	Golgi-specific brefeldin A-resistance guanine nucleotide exchange factor 1	GIQFLQEK(Hcy)GLLTIPMDNTEVAQWLR	16.63
968	GBF1_HUMAN	Golgi-specific brefeldin A-resistance guanine nucleotide exchange factor 1	K(Hcy)LKMRAGGMSDSSK	22.95
969	PIGS_HUMAN	GPI transamidase component PIG-S	EIPLKYKMKIK(Hcy)CR	22.26
970	GRAP1_HUMAN	GRIP1-associated protein 1	DLVK(Hcy)PGDENLR	13.76
971	GRPE1_HUMAN	GrpE protein homolog 1, mitochondrial	NSGQNLEEDMGQSEQKADPPATEK(Hcy)TLLEEKVK	40.08
972	GIMA8_HUMAN	GTPase IMAP family member 8	SK(Hcy)FSDQTVIK	18.67
973	RAN_HUMAN	GTP-binding nuclear protein Ran	LVLVGDGGTGK(Hcy)TTFVK(Hcy)R	13.7
974	SAR1B_HUMAN	GTP-binding protein SAR1b	K(Hcy)TGKLVFLGLDNAGK	13.98
975	GNL3_HUMAN	Guanine nucleotide-binding protein-like 3	AKSGKQNSK(Hcy)K(Hcy)LYCQELK	14.55
976	GNL3_HUMAN	Guanine nucleotide-binding protein-like 3	K(Hcy)EAKKRGHK	18.13
977	GNL3_HUMAN	Guanine nucleotide-binding protein-like 3	ASTKPKDK(Hcy)GK(Hcy)ITK(Hcy)R	14.86
978	GNL3_HUMAN	Guanine nucleotide-binding protein-like 3	LK(Hcy)K(Hcy)ASK(Hcy)R	13.79
979	GNL3_HUMAN	Guanine nucleotide-binding protein-like 3	K(Hcy)RGHK(Hcy)K(Hcy)PRKDPGVPNSAPFK	15.26
980	HEAT3_HUMAN	HEAT repeat-containing protein 3	K(Hcy)TFVSDLLPPTDK	16.07
981	HSP71_HUMAN	Heat shock 70 kDa protein 1A/1B	VSAK(Hcy)NALESYAFNMK	14.53
982	HSP71_HUMAN	Heat shock 70 kDa protein 1A/1B	AMTK(Hcy)DNNLLGRFELSGIPPAPR	14.55
983	HSP71_HUMAN	Heat shock 70 kDa protein 1A/1B	K(Hcy)HKKDISQNK(Hcy)R	17.62
984	HS71L_HUMAN	Heat shock 70 kDa protein 1-like	FEELCADLFRGTLEPVEK(Hcy)ALRDAKMDK	18.71
985	HS71L_HUMAN	Heat shock 70 kDa protein 1-like	AEDEVQREK(Hcy)IAAKNALESYAFNMK(Hcy)SVVSDEGLK	16.31
986	HSP74_HUMAN	Heat shock 70 kDa protein 4	EIEAK(Hcy)IKELTSTCSPIISK	18.2
987	HSP74_HUMAN	Heat shock 70 kDa protein 4	MDQPPQAK(Hcy)K	17.55
988	HSP74_HUMAN	Heat shock 70 kDa protein 4	GK(Hcy)FLEMCNDLLAR	22.65
989	HS74L_HUMAN	Heat shock 70 kDa protein 4L	LPYELQK(Hcy)MPNGSAGVK	53.54
990	HSP76_HUMAN	Heat shock 70 kDa protein 6	AMTK(Hcy)DNNLLGRFELSGIPPAPR	14.55
991	HSP7C_HUMAN	Heat shock cognate 71 kDa protein	ATVEDEK(Hcy)LQGKINDEDKQKILDK	23.44
992	HS105_HUMAN	Heat shock protein 105 kDa	K(Hcy)VEKSVNEVMEWMNNVMNAQAKK(Hcy)SLDQDPVVR	15.7
993	HS105_HUMAN	Heat shock protein 105 kDa	EK(Hcy)ENLSYDLVPLK	17.86
994	HS105_HUMAN	Heat shock protein 105 kDa	TPNGPNIDKK(Hcy)EEDLEDK	29.92
995	TRAP1_HUMAN	Heat shock protein 75 kDa, mitochondrial	YVAQAHDK(Hcy)PR	13.87
996	HS90A_HUMAN	Heat shock protein HSP 90-alpha	EEEK(Hcy)EKEEK	33.74
997	HS90A_HUMAN	Heat shock protein HSP 90-alpha	IMK(Hcy)AQALRDNSTMGYMAAK	14.05
998	HS90A_HUMAN	Heat shock protein HSP 90-alpha	QEEK(Hcy)KTK(Hcy)FENLCK	16.48
999	HS90A_HUMAN	Heat shock protein HSP 90-alpha	K(Hcy)NLVKK(Hcy)CLELFTELAEDK(Hcy)ENYK(Hcy)K	20.19
1000	HS90B_HUMAN	Heat shock protein HSP 90-beta	MK(Hcy)ETQKSIYYITGESK	28.48
1001	HS90B_HUMAN	Heat shock protein HSP 90-beta	FENLCK(Hcy)LMKEILDK(Hcy)KVEK	32.75
1002	HS90B_HUMAN	Heat shock protein HSP 90-beta	IMK(Hcy)AQALRDNSTMGYMMAK(Hcy)K	21.64
1003	HS90B_HUMAN	Heat shock protein HSP 90-beta	ADHGEPIGRGTK(Hcy)VILHLKEDQTEYLEER	21.98
1004	HS90B_HUMAN	Heat shock protein HSP 90-beta	IMK(Hcy)AQALRDNSTMGYMMAK	28.57
1005	HS90B_HUMAN	Heat shock protein HSP 90-beta	IMK(Hcy)AQALRDNSTMGYMMAK	21.64
1006	HS90B_HUMAN	Heat shock protein HSP 90-beta	ENYK(Hcy)KFYEAFSK(Hcy)NLK	13.9
1007	HS90B_HUMAN	Heat shock protein HSP 90-beta	SIYYITGESK(Hcy)EQVANSAFVER	14.96
1008	HS90B_HUMAN	Heat shock protein HSP 90-beta	IMK(Hcy)AQALRDNSTMGYMMAK(Hcy)K	21.64
1009	HS90B_HUMAN	Heat shock protein HSP 90-beta	MKETQK(Hcy)SIYYITGESK	28.48
1010	SRCAP_HUMAN	Helicase SRCAP	QAEEQVEAARK(Hcy)DLDQAK	18.95
1011	HN1_HUMAN	Hematological and neurological expressed 1 protein	K(Hcy)NK(Hcy)MASNIFGTPEENQASWAKSAGAK	13.06
1012	HDGF_HUMAN	Hepatoma-derived growth factor	STANK(Hcy)YQVFFFGTHETAFLGPK	15.59
1013	HDGR2_HUMAN	Hepatoma-derived growth factor-related protein 2	SSDNSGLK(Hcy)RKTPALKMSVSK	23.39
1014	ROA1_HUMAN	Heterogeneous nuclear ribonucleoprotein A1	DPNTK(Hcy)RSRGFGFVTYATVEEVDAAMNARPHK	24.5
1015	ROA1_HUMAN	Heterogeneous nuclear ribonucleoprotein A1	K(Hcy)ALSKQEMASASSSQRGRSGSGNFGGGRGGGFGGNDNFGR	20.87
1016	ROA1_HUMAN	Heterogeneous nuclear ribonucleoprotein A1	ALSK(Hcy)QEMASASSSQR	47.17
1017	RA1L2_HUMAN	Heterogeneous nuclear ribonucleoprotein A1-like 2	ALPK(Hcy)QEMASASSSQR	18.14
1018	HNRPD_HUMAN	Heterogeneous nuclear ribonucleoprotein D0	AKAMKTK(Hcy)EPVK	18.14
1019	HNRPD_HUMAN	Heterogeneous nuclear ribonucleoprotein D0	LDPITGRSRGFGFVLFK(Hcy)ESESVDK	16.1
1020	HNRPD_HUMAN	Heterogeneous nuclear ribonucleoprotein D0	K(Hcy)IFVGGLSPDTPEEK	17.67
1021	HNRPD_HUMAN	Heterogeneous nuclear ribonucleoprotein D0	VMDQKEHK(Hcy)LNGKVIDPK(Hcy)R	23.39
1022	HNRPD_HUMAN	Heterogeneous nuclear ribonucleoprotein D0	GFCFITFKEEEPVKKIMEKKYHNVGLSK(Hcy)CEIK	19.14
1023	HNRPD_HUMAN	Heterogeneous nuclear ribonucleoprotein D0	LNGKVIDPK(Hcy)R	14.08
1024	HNRPD_HUMAN	Heterogeneous nuclear ribonucleoprotein D0	VMDQK(Hcy)EHK	16.58
1025	HNRDL_HUMAN	Heterogeneous nuclear ribonucleoprotein D-like	INASK(Hcy)NQQDDGK(Hcy)MFIGGLSWDTSK(Hcy)K	19.65
1026	HNRDL_HUMAN	Heterogeneous nuclear ribonucleoprotein D-like	AK(Hcy)ALK(Hcy)GK(Hcy)EPPK	13.6
1027	HNRDL_HUMAN	Heterogeneous nuclear ribonucleoprotein D-like	VAQPK(Hcy)EVYRQQQQQQK(Hcy)GGRGAAAGGR	14.22
1028	HNRH1_HUMAN	Heterogeneous nuclear ribonucleoprotein H	MMLGTEGGEGFVVK(Hcy)VRGLPWSCSADEVQR	13.08
1029	HNRPL_HUMAN	Heterogeneous nuclear ribonucleoprotein L	SGAMVKMAAAGGGGGGGRYYGGGSEGGRAPK(Hcy)R	14.47
1030	HNRPL_HUMAN	Heterogeneous nuclear ribonucleoprotein L	SGAMVK(Hcy)MAAAGGGGGGGRYYGGGSEGGRAPK(Hcy)R	15.66
1031	HNRPL_HUMAN	Heterogeneous nuclear ribonucleoprotein L	SGAMVK(Hcy)MAAAGGGGGGGR	18.48
1032	HNRPL_HUMAN	Heterogeneous nuclear ribonucleoprotein L	FMK(Hcy)SKPGAAMVEMADGYAVDR	24.47
1033	HNRPM_HUMAN	Heterogeneous nuclear ribonucleoprotein M	MGGMEGPFGGGMENMGRFGSGMNMGRINEILSNALK(Hcy)R	39.34
1034	HNRPM_HUMAN	Heterogeneous nuclear ribonucleoprotein M	GCAVVEFK(Hcy)MEESMKKAAEVLNK	13.01
1035	HNRPM_HUMAN	Heterogeneous nuclear ribonucleoprotein M	DLVKEKVGEVTYVELLMDAEGK(Hcy)SR	19.31
1036	HNRPM_HUMAN	Heterogeneous nuclear ribonucleoprotein M	MLK(Hcy)DKFNECGHVLYADIKMENGK	13.24
1037	HNRPM_HUMAN	Heterogeneous nuclear ribonucleoprotein M	FGSGMNMGRINEILSNALK(Hcy)RGEIIAK	24.49
1038	HNRPQ_HUMAN	Heterogeneous nuclear ribonucleoprotein Q	LK(Hcy)DYAFIHFDER	15.77
1039	HNRPQ_HUMAN	Heterogeneous nuclear ribonucleoprotein Q	LK(Hcy)DYAFIHFDERDGAVKAMEEMNGK	17.1
1040	HNRPQ_HUMAN	Heterogeneous nuclear ribonucleoprotein Q	QGTK(Hcy)VADSSKGPDEAK(Hcy)IK	20.95
1041	HNRPQ_HUMAN	Heterogeneous nuclear ribonucleoprotein Q	IK(Hcy)ALLER	16.22
1042	HNRPQ_HUMAN	Heterogeneous nuclear ribonucleoprotein Q	QGTKVADSSK(Hcy)GPDEAKIK	20.95
1043	HNRPQ_HUMAN	Heterogeneous nuclear ribonucleoprotein Q	TK(Hcy)EQILEEFSKVTEGLTDVILYHQPDDK	27.08
1044	HNRPQ_HUMAN	Heterogeneous nuclear ribonucleoprotein Q	VTEGLTDVILYHQPDDKK(Hcy)KNR	29.79
1045	HNRPR_HUMAN	Heterogeneous nuclear ribonucleoprotein R	LK(Hcy)DYAFVHFEDR	18.9
1046	HNRPR_HUMAN	Heterogeneous nuclear ribonucleoprotein R	IK(Hcy)ALLER	16.22
1047	HNRPR_HUMAN	Heterogeneous nuclear ribonucleoprotein R	K(Hcy)LKDYAFVHFEDR	18.9
1048	HNRPR_HUMAN	Heterogeneous nuclear ribonucleoprotein R	QGSK(Hcy)VQESTKGPDEAK	17.21
1049	HNRPR_HUMAN	Heterogeneous nuclear ribonucleoprotein R	AMDEMNGKEIEGEEIEIVLAK(Hcy)PPDK	18.89
1050	HNRPR_HUMAN	Heterogeneous nuclear ribonucleoprotein R	AMDEMNGKEIEGEEIEIVLAK(Hcy)PPDK	61.85
1051	HNRPU_HUMAN	Heterogeneous nuclear ribonucleoprotein U	K(Hcy)SNKNK(Hcy)SGK	38.36
1052	HNRPU_HUMAN	Heterogeneous nuclear ribonucleoprotein U	K(Hcy)AEGGGGGGRPGAPAAGDGK	37.59
1053	HNRPU_HUMAN	Heterogeneous nuclear ribonucleoprotein U	K(Hcy)AEGGGGGGRPGAPAAGDGKTEQK(Hcy)GGDK(Hcy)K	13.98
1054	HNRPU_HUMAN	Heterogeneous nuclear ribonucleoprotein U	HAAENPGKYNILGTNTIMDKMMVAGFK(Hcy)K	62.89
1055	HNRPU_HUMAN	Heterogeneous nuclear ribonucleoprotein U	GPK(Hcy)GPEEKKDCEVVMMIGLPGAGKTTWVTK	37.09
1056	HNRPU_HUMAN	Heterogeneous nuclear ribonucleoprotein U	KK(Hcy)AEGGGGGGRPGAPAAGDGK(Hcy)TEQKGGDK	14.81
1057	HNRPU_HUMAN	Heterogeneous nuclear ribonucleoprotein U	QGQQQAGGKK(Hcy)KAEGGGGGGRPGAPAAGDGKTEQK(Hcy)GGDK	53.48
1058	HNRPU_HUMAN	Heterogeneous nuclear ribonucleoprotein U	K(Hcy)KAEGGGGGGRPGAPAAGDGKTEQK(Hcy)GGDK	14.81
1059	HNRPU_HUMAN	Heterogeneous nuclear ribonucleoprotein U	K(Hcy)MCLFAGFQRKAVVVCPKDEDYK	16.77
1060	HNRPU_HUMAN	Heterogeneous nuclear ribonucleoprotein U	KMCLFAGFQRK(Hcy)AVVVCPKDEDYK	16.77
1061	HNRPU_HUMAN	Heterogeneous nuclear ribonucleoprotein U	QGQQQAGGKK(Hcy)KAEGGGGGGRPGAPAAGDGKTEQKGGDK	53.48
1062	HNRPU_HUMAN	Heterogeneous nuclear ribonucleoprotein U	EAAGK(Hcy)SSGPTSLFAVTVAPPGAR	32.22
1063	HNRPU_HUMAN	Heterogeneous nuclear ribonucleoprotein U	TEQK(Hcy)GGDKKRGVK	21.46
1064	HNRPU_HUMAN	Heterogeneous nuclear ribonucleoprotein U	KAEGGGGGGRPGAPAAGDGKTEQKGGDKK(Hcy)R	35.58
1065	HNRPU_HUMAN	Heterogeneous nuclear ribonucleoprotein U	GPK(Hcy)GPEEKKDCEVVMMIGLPGAGK	17.81
1066	HNRPU_HUMAN	Heterogeneous nuclear ribonucleoprotein U	QGQQQAGGK(Hcy)KKAEGGGGGGRPGAPAAGDGKTEQKGGDK	53.48
1067	HNRL1_HUMAN	Heterogeneous nuclear ribonucleoprotein U-like protein 1	GTVGPK(Hcy)SK(Hcy)AECEILMMVGLPAAGK	13.64
1068	ROA2_HUMAN	Heterogeneous nuclear ribonucleoproteins A2/B1	EESGK(Hcy)PGAHVTVK	23.79
1069	ROA2_HUMAN	Heterogeneous nuclear ribonucleoproteins A2/B1	MEK(Hcy)TLETVPLER	17.6
1070	HXK1_HUMAN	Hexokinase-1	DMLLEVK(Hcy)K(Hcy)R	29.41
1071	HXK1_HUMAN	Hexokinase-1	IMHQTVK(Hcy)ELSPK	16.16
1072	HXK1_HUMAN	Hexokinase-1	K(Hcy)RMRAEMELGLRK	13.34
1073	HXK1_HUMAN	Hexokinase-1	K(Hcy)QTHNNAVVKMLPSFVR	15.6
1074	HMGB1_HUMAN	High mobility group protein B1	QPYEKKAAKLK(Hcy)EK	21.53
1075	HMGB1_HUMAN	High mobility group protein B1	K(Hcy)CSERWKTMSAK	26.95
1076	HMGB1_HUMAN	High mobility group protein B1	AKGK(Hcy)PDAAKKGVVK	13.7
1077	HMGB1_HUMAN	High mobility group protein B1	GKMSSYAFFVQTCREEHK(Hcy)K	22.05
1078	HMGB1_HUMAN	High mobility group protein B1	AKGKPDAAK(Hcy)K	19.31
1079	HMGB1_HUMAN	High mobility group protein B1	GKPDAAKKGVVKAEK(Hcy)SK(Hcy)K	32.14
1080	HMGB1_HUMAN	High mobility group protein B1	GK(Hcy)PDAAK(Hcy)K(Hcy)GVVKAEK	14.48
1081	HMGB1_HUMAN	High mobility group protein B1	AK(Hcy)GK(Hcy)PDAAK(Hcy)K(Hcy)GVVK	13.7
1082	HMGB1_HUMAN	High mobility group protein B1	K(Hcy)K(Hcy)FK(Hcy)DPNAPK	15.02
1083	HMGB1_HUMAN	High mobility group protein B1	AK(Hcy)GK(Hcy)PDAAK(Hcy)K	19.31
1084	HMGB2_HUMAN	High mobility group protein B2	TMSAKEK(Hcy)SK(Hcy)FEDMAK	13.99
1085	HMGB2_HUMAN	High mobility group protein B2	K(Hcy)CSERWKTMSAKEK	26.95
1086	HMGB2_HUMAN	High mobility group protein B2	EKSK(Hcy)FEDMAKSDK	17.06
1087	HMGB2_HUMAN	High mobility group protein B2	GKMSSYAFFVQTCREEHK(Hcy)K	22.05
1088	HMGB2_HUMAN	High mobility group protein B2	DIAAYRAK(Hcy)GK	17.19
1089	HMGB2_HUMAN	High mobility group protein B2	SK(Hcy)FEDMAK(Hcy)SDKARYDR	22.28
1090	HMGB2_HUMAN	High mobility group protein B2	DIAAYRAK(Hcy)GK(Hcy)SEAGKK(Hcy)GPGRPTGSK	16.53
1091	HMGB3_HUMAN	High mobility group protein B3	SK(Hcy)GK(Hcy)FDGAKGPAK	19.04
1092	HMGB3_HUMAN	High mobility group protein B3	DYGPAK(Hcy)GGKK(Hcy)K	41.37
1093	HMGB3_HUMAN	High mobility group protein B3	MAKGDPK(Hcy)K(Hcy)PK	21.02
1094	HMGB3_HUMAN	High mobility group protein B3	K(Hcy)CSERWK(Hcy)TMSGK(Hcy)EK(Hcy)SKFDEMAK	15.52
1095	HMGB3_HUMAN	High mobility group protein B3	DYGPAKGGK(Hcy)K(Hcy)K	41.37
1096	HMGB3_HUMAN	High mobility group protein B3	GKMSAYAFFVQTCREEHK(Hcy)K	25.14
1097	HMGB3_HUMAN	High mobility group protein B3	FDGAK(Hcy)GPAK	20.18
1098	HMGB3_HUMAN	High mobility group protein B3	MAKGDPKKPK	21.02
1099	SYHC_HUMAN	Histidine--tRNA ligase, cytoplasmic	LKLVSELWDAGIK(Hcy)AELLYK	23.16
1100	SYHC_HUMAN	Histidine--tRNA ligase, cytoplasmic	FVLKTPK(Hcy)GTRDYSPRQMAVR	16.55
1101	H12_HUMAN	Histone H1.2	LNKK(Hcy)AASGEAK	24.39
1102	H12_HUMAN	Histone H1.2	LNK(Hcy)KAASGEAK	24.39
1103	H12_HUMAN	Histone H1.2	AGGTKPK(Hcy)K(Hcy)PVGAAK(Hcy)K(Hcy)PK(Hcy)KAAGGATPK	17.92
1104	H12_HUMAN	Histone H1.2	AASGEAK(Hcy)PKVK	20.41
1105	H12_HUMAN	Histone H1.2	K(Hcy)AAGGATPKKSAK(Hcy)KTPK	14.75
1106	H12_HUMAN	Histone H1.2	AGGTK(Hcy)PK(Hcy)K(Hcy)PVGAAK(Hcy)K(Hcy)PKKAAGGATPK	17.92
1107	H13_HUMAN	Histone H1.3	VKK(Hcy)PATAAGTK(Hcy)K(Hcy)VAK(Hcy)SAK	16.1
1108	H13_HUMAN	Histone H1.3	K(Hcy)AGATAGK(Hcy)RK(Hcy)ASGPPVSELITKAVAASK	28
1109	H13_HUMAN	Histone H1.3	AK(Hcy)KAGATAGK	17.21
1110	H13_HUMAN	Histone H1.3	TPVKKK(Hcy)AK	22.74
1111	H13_HUMAN	Histone H1.3	PATAAGTK(Hcy)K(Hcy)VAKSAK(Hcy)K	18.01
1112	H14_HUMAN	Histone H1.4	AK(Hcy)K(Hcy)PAGAAK(Hcy)K(Hcy)PK(Hcy)KATGAATPK	27.92
1113	H14_HUMAN	Histone H1.4	GTGASGSFKLNKK(Hcy)AASGEAK(Hcy)PK(Hcy)AK(Hcy)K	43.29
1114	H14_HUMAN	Histone H1.4	K(Hcy)ASGPPVSELITKAVAASKERSGVSLAALK	22.56
1115	H14_HUMAN	Histone H1.4	AASGEAKPK(Hcy)AK	14.54
1116	H14_HUMAN	Histone H1.4	AK(Hcy)AAK(Hcy)PK	15.28
1117	H14_HUMAN	Histone H1.4	LNKK(Hcy)AASGEAK	14.25
1118	H14_HUMAN	Histone H1.4	AGAAK(Hcy)AK(Hcy)K(Hcy)PAGAAK(Hcy)KPK	19.44
1119	H14_HUMAN	Histone H1.4	LNK(Hcy)KAASGEAK	14.25
1120	H14_HUMAN	Histone H1.4	K(Hcy)AK(Hcy)SPKKAKAAK	17.83
1121	H14_HUMAN	Histone H1.4	K(Hcy)TPK(Hcy)K(Hcy)AKKPAAAAGAK(Hcy)K(Hcy)AK	14.37
1122	H14_HUMAN	Histone H1.4	K(Hcy)AASGEAKPK(Hcy)AK	14.54
1123	H1T_HUMAN	Histone H1t	SPVK(Hcy)ARASK(Hcy)SK(Hcy)LTQHHEVNVR	17.41
1124	H1X_HUMAN	Histone H1x	MSVELEEALPVTTAEGMAK(Hcy)K(Hcy)VTKAGGSAALSPSKK(Hcy)R	13.56
1125	H1X_HUMAN	Histone H1x	GAGAKK(Hcy)DKGGK	29.98
1126	H1X_HUMAN	Histone H1x	NQPGK(Hcy)YSQLVVETIR	20.28
1127	H1X_HUMAN	Histone H1x	GAGAKK(Hcy)DKGGK(Hcy)AK	29.98
1128	H1X_HUMAN	Histone H1x	K(Hcy)AAPGAAGSRRADK	24.36
1129	H1X_HUMAN	Histone H1x	K(Hcy)AAKPSVPK(Hcy)VPK(Hcy)GR	20.31
1130	H1X_HUMAN	Histone H1x	AKKTAAAGGK(Hcy)K	14.07
1131	H1X_HUMAN	Histone H1x	GQK(Hcy)PEQRSHKK(Hcy)GAGAK	30.39
1132	H1X_HUMAN	Histone H1x	KGAGAK(Hcy)K(Hcy)DKGGKAK	21.8
1133	H1X_HUMAN	Histone H1x	KAAK(Hcy)PSVPK(Hcy)VPK(Hcy)GR	20.31
1134	H1X_HUMAN	Histone H1x	MSVELEEALPVTTAEGMAKK(Hcy)VTK	20.35
1135	H1X_HUMAN	Histone H1x	KAAK(Hcy)PSVPK(Hcy)VPK	13.53
1136	H2A1B_HUMAN	Histone H2A type 1-B/E	MSGRGK(Hcy)QGGK	13.54
1137	H2A1B_HUMAN	Histone H2A type 1-B/E	GK(Hcy)QGGKARAKAKTRSSR	28.01
1138	H2A1B_HUMAN	Histone H2A type 1-B/E	NDEELNK(Hcy)LLGR	17.72
1139	H2AJ_HUMAN	Histone H2A.J	MSGRGKQGGK(Hcy)VRAK	43.68
1140	H2AJ_HUMAN	Histone H2A.J	MSGRGKQGGKVRAK(Hcy)AK	43.68
1141	H2AZ_HUMAN	Histone H2A.Z	MAGGKAGK(Hcy)DSGK(Hcy)AK	34.82
1142	H2B1D_HUMAN	Histone H2B type 1-D	PEPTK(Hcy)SAPAPKKGSK	19.46
1143	H2B1M_HUMAN	Histone H2B type 1-M	MPEPVK(Hcy)SAPVPKKGSKKAINKAQK	21.8
1144	H2B1M_HUMAN	Histone H2B type 1-M	K(Hcy)GSK(Hcy)K(Hcy)AINKAQK	25.17
1145	H2B3B_HUMAN	Histone H2B type 3-B	MPDPSK(Hcy)SAPAPKKGSK(Hcy)K(Hcy)AVTK	54.93
1146	H2B3B_HUMAN	Histone H2B type 3-B	MPDPSKSAPAPK(Hcy)K	21.72
1147	H4_HUMAN	Histone H4	GKGGKGLGK(Hcy)GGAK	29.3
1148	H4_HUMAN	Histone H4	MSGRGKGGK(Hcy)GLGKGGAK(Hcy)R	16.57
1149	H4_HUMAN	Histone H4	GKGGK(Hcy)GLGKGGAK	29.3
1150	H4_HUMAN	Histone H4	MSGRGKGGK(Hcy)GLGKGGAK	33.81
1151	H4_HUMAN	Histone H4	MSGRGKGGKGLGK(Hcy)GGAK	33.81
1152	H4_HUMAN	Histone H4	GK(Hcy)GGKGLGK(Hcy)GGAK	29.3
1153	H4_HUMAN	Histone H4	GKGGK(Hcy)GLGK(Hcy)GGAK	29.3
1154	H4_HUMAN	Histone H4	MSGRGK(Hcy)GGK	17.57
1155	SETD2_HUMAN	Histone-lysine N-methyltransferase SETD2	FLPK(Hcy)GTK	18.65
1156	SETB1_HUMAN	Histone-lysine N-methyltransferase SETDB1	MEAEKASTSGLGIKDEGDIK(Hcy)QAK	14.6
1157	SETB1_HUMAN	Histone-lysine N-methyltransferase SETDB1	MEAEKASTSGLGIK(Hcy)DEGDIKQAK	14.6
1158	SETB1_HUMAN	Histone-lysine N-methyltransferase SETDB1	QVAVK(Hcy)STRGFALKSTHGIAIK(Hcy)STNMASVDK	14.02
1159	F10A1_HUMAN	Hsc70-interacting protein	VPPATQKAK(Hcy)SEENTKEEK(Hcy)PDSK	20.42
1160	F10A1_HUMAN	Hsc70-interacting protein	VPPATQK(Hcy)AK(Hcy)SEENTKEEKPDSK	20.42
1161	CDC37_HUMAN	Hsp90 co-chaperone Cdc37	K(Hcy)VAECQRK(Hcy)LK(Hcy)ELEVAEGGK	15.59
1162	CDC37_HUMAN	Hsp90 co-chaperone Cdc37	ASEAK(Hcy)EGEEAGPGDPLLEAVPK	13.64
1163	HCDH_HUMAN	Hydroxyacyl-coenzyme A dehydrogenase, mitochondrial	K(Hcy)FAENLK(Hcy)AGDEFVEK	30.99
1164	HCDH_HUMAN	Hydroxyacyl-coenzyme A dehydrogenase, mitochondrial	FAENLK(Hcy)AGDEFVEK	34.86
1165	HCDH_HUMAN	Hydroxyacyl-coenzyme A dehydrogenase, mitochondrial	K(Hcy)KFAENLK(Hcy)AGDEFVEK	30.99
1166	HCDH_HUMAN	Hydroxyacyl-coenzyme A dehydrogenase, mitochondrial	K(Hcy)FAENLKAGDEFVEK	34.86
1167	HCDH_HUMAN	Hydroxyacyl-coenzyme A dehydrogenase, mitochondrial	ALGK(Hcy)HPVSCK(Hcy)DTPGFIVNRLLVPYLMEAIR	21.82
1168	HCDH_HUMAN	Hydroxyacyl-coenzyme A dehydrogenase, mitochondrial	GIEESLRK(Hcy)VAKK(Hcy)K	15.75
1169	HMCS1_HUMAN	Hydroxymethylglutaryl-CoA synthase, cytoplasmic	K(Hcy)IHAQWQK(Hcy)EGNDK	14.16
1170	HSDL2_HUMAN	Hydroxysteroid dehydrogenase-like protein 2	MFSGKLK(Hcy)PTMAFMSGK(Hcy)LK	19.53
1171	HSDL2_HUMAN	Hydroxysteroid dehydrogenase-like protein 2	IK(Hcy)GNMALAIKLEKLMNQMNAR	14.62
1172	HPRT_HUMAN	Hypoxanthine-guanine phosphoribosyltransferase	DVMK(Hcy)EMGGHHIVALCVLK	13.81
1173	HYOU1_HUMAN	Hypoxia up-regulated protein 1	ENPRAMAK(Hcy)LLR	16.06
1174	IMA2_HUMAN	Importin subunit alpha-2	AKKDDQMLK(Hcy)R	18.21
1175	IMB1_HUMAN	Importin subunit beta-1	MELITILEK(Hcy)TVSPDR	29.6
1176	IPO5_HUMAN	Importin-5	MACGLGGK(Hcy)LVLPMIK(Hcy)EHIMQMLQNPDWK	15.03
1177	IPO7_HUMAN	Importin-7	K(Hcy)VLTGVAGEDAECHAAK	26.38
1178	IPO7_HUMAN	Importin-7	DGALHMIGSLAEILLK(Hcy)K	16.99
1179	IPO7_HUMAN	Importin-7	VEAAIALQVLISNQEK(Hcy)AK	13.63
1180	IPYR_HUMAN	Inorganic pyrophosphatase	STHDHWKALVTK(Hcy)K	17.43
1181	IPYR_HUMAN	Inorganic pyrophosphatase	MEIATKDPLNPIK(Hcy)QDVK	19.06
1182	IMDH2_HUMAN	Inosine-5~-monophosphate dehydrogenase 2	IK(Hcy)VAQGVSGAVQDK	16.97
1183	IMDH2_HUMAN	Inosine-5~-monophosphate dehydrogenase 2	K(Hcy)YEQGFITDPVVLSPK	30.25
1184	IMDH2_HUMAN	Inosine-5~-monophosphate dehydrogenase 2	GMGSLDAMDKHLSSQNRYFSEADK(Hcy)IK	37.72
1185	IRS4_HUMAN	Insulin receptor substrate 4	EAK(Hcy)EVKDAEIPEGAAR	14.15
1186	IDE_HUMAN	Insulin-degrading enzyme	K(Hcy)TYSKMNNPAIK	14.53
1187	IF2B1_HUMAN	Insulin-like growth factor 2 mRNA-binding protein 1	FASASIK(Hcy)IAPPETPDSKVR	13.1
1188	IF2B1_HUMAN	Insulin-like growth factor 2 mRNA-binding protein 1	IAPPETPDSK(Hcy)VR	19.13
1189	IF2B1_HUMAN	Insulin-like growth factor 2 mRNA-binding protein 1	VELQGK(Hcy)RLEIEHSVPK	20.12
1190	ITB1_HUMAN	Integrin beta-1	K(Hcy)NKNVTNRSKGTAEK	32.07
1191	GVIN1_HUMAN	Interferon-induced very large GTPase 1	EAK(Hcy)EKAQALMAFLGK(Hcy)MKLSQIK	16.27
1192	GVIN1_HUMAN	Interferon-induced very large GTPase 1	DCK(Hcy)EAK(Hcy)EK(Hcy)AQALMAFLGKMKLSQIK	18.33
1193	IDH3A_HUMAN	Isocitrate dehydrogenase [NAD] subunit alpha, mitochondrial	NVTAIQGPGGKWMIPSEAKESMDK(Hcy)NKMGLK	18.04
1194	IDH3A_HUMAN	Isocitrate dehydrogenase [NAD] subunit alpha, mitochondrial	NVTAIQGPGGK(Hcy)WMIPSEAK(Hcy)ESMDK(Hcy)NK(Hcy)MGLK	18.04
1195	IDH3B_HUMAN	Isocitrate dehydrogenase [NAD] subunit beta, mitochondrial	ANIMK(Hcy)LGDGLFLQCCEEVAELYPK	28.38
1196	IDH3G_HUMAN	Isocitrate dehydrogenase [NAD] subunit gamma, mitochondrial	SIANK(Hcy)NIANPTATLLASCMMLDHLK	13.3
1197	IDH3G_HUMAN	Isocitrate dehydrogenase [NAD] subunit gamma, mitochondrial	LAQESGRKK(Hcy)VTAVHK	16.29
1198	IDHC_HUMAN	Isocitrate dehydrogenase [NADP] cytoplasmic	LKQMWK(Hcy)SPNGTIR	20.69
1199	IDHC_HUMAN	Isocitrate dehydrogenase [NADP] cytoplasmic	MSKK(Hcy)ISGGSVVEMQGDEMTRIIWELIKEK	15.67
1200	SYIC_HUMAN	Isoleucine--tRNA ligase, cytoplasmic	EK(Hcy)RFGNWLK	14.57
1201	SYIC_HUMAN	Isoleucine--tRNA ligase, cytoplasmic	KK(Hcy)CNLVPTDEITVYYK	15.7
1202	SYIC_HUMAN	Isoleucine--tRNA ligase, cytoplasmic	KNYPDPVSIIQK(Hcy)YGADALR	14.23
1203	SYIM_HUMAN	Isoleucine--tRNA ligase, mitochondrial	EMTADVIELK(Hcy)GK	34.19
1204	KHDR1_HUMAN	KH domain-containing, RNA-binding, signal transduction-associated protein 1	K(Hcy)DDEENYLDLFSHKNMK(Hcy)LKERVLIPVK	33.02
1205	KHDR1_HUMAN	KH domain-containing, RNA-binding, signal transduction-associated protein 1	K(Hcy)DDEENYLDLFSHK(Hcy)NMKLKERVLIPVK	33.02
1206	KHDR1_HUMAN	KH domain-containing, RNA-binding, signal transduction-associated protein 1	ISVLGK(Hcy)GSMRDK	23.35
1207	KHDR1_HUMAN	KH domain-containing, RNA-binding, signal transduction-associated protein 1	ISVLGK(Hcy)GSMRDK(Hcy)AK	23.35
1208	KHDR1_HUMAN	KH domain-containing, RNA-binding, signal transduction-associated protein 1	LQEETGAK(Hcy)ISVLGKGSMR	23.38
1209	KTN1_HUMAN	Kinectin	QIK(Hcy)QTEDSLASER	22.46
1210	KTN1_HUMAN	Kinectin	K(Hcy)AKECMAGTSGSEEVK(Hcy)VLEHK	15.13
1211	KTN1_HUMAN	Kinectin	NNDLREKNWEAMEALASTEKMLQDK(Hcy)VNKTSK	32.27
1212	KTN1_HUMAN	Kinectin	AK(Hcy)ECMAGTSGSEEVKVLEHK	19.57
1213	KTN1_HUMAN	Kinectin	MLQDK(Hcy)VNK	16.74
1214	KTN1_HUMAN	Kinectin	MLQDK(Hcy)VNK(Hcy)TSK(Hcy)ER	13.87
1215	KTN1_HUMAN	Kinectin	LK(Hcy)TETDKENAEVK	27.07
1216	KTN1_HUMAN	Kinectin	SGTK(Hcy)K(Hcy)LKTETDK	16.04
1217	KTN1_HUMAN	Kinectin	LKTETDK(Hcy)ENAEVK	27.07
1218	KIF5C_HUMAN	Kinesin heavy chain isoform 5C	LYISKMK(Hcy)SEVK	13.95
1219	KIF5C_HUMAN	Kinesin heavy chain isoform 5C	ALESALKEAKENAMRDRK(Hcy)R	46.92
1220	KIF5C_HUMAN	Kinesin heavy chain isoform 5C	VKALESALK(Hcy)EAK(Hcy)ENAMRDRK(Hcy)R	17.33
1221	KLC2_HUMAN	Kinesin light chain 2	GKYK(Hcy)EAEPLCK	24.59
1222	KINH_HUMAN	Kinesin-1 heavy chain	LYISKMK(Hcy)SEVK	13.95
1223	KINH_HUMAN	Kinesin-1 heavy chain	THTMEGK(Hcy)LHDPEGMGIIPR	19.16
1224	KINH_HUMAN	Kinesin-1 heavy chain	VSK(Hcy)TGAEGAVLDEAKNINK	21.99
1225	KINH_HUMAN	Kinesin-1 heavy chain	LSGKLYLVDLAGSEK(Hcy)VSK	18.11
1226	KINH_HUMAN	Kinesin-1 heavy chain	IK(Hcy)SLTEYLQNVEQK	18.39
1227	KINH_HUMAN	Kinesin-1 heavy chain	VHEMEK(Hcy)EHLNK	36.53
1228	KINH_HUMAN	Kinesin-1 heavy chain	K(Hcy)LHELTVMQDR	20.82
1229	KINH_HUMAN	Kinesin-1 heavy chain	TKEYELLSDELNQK(Hcy)SATLASIDAELQK	35.45
1230	KIF11_HUMAN	Kinesin-like protein KIF11	NILNK(Hcy)PEVNQK	20.23
1231	KIF11_HUMAN	Kinesin-like protein KIF11	NILNK(Hcy)PEVNQK	20.23
1232	KIF11_HUMAN	Kinesin-like protein KIF11	ASQPNSSAKK(Hcy)KEEK	18.21
1233	KIF11_HUMAN	Kinesin-like protein KIF11	K(Hcy)EEK(Hcy)GKNIQVVVR	19.27
1234	NDC80_HUMAN	Kinetochore protein NDC80 homolog	K(Hcy)LKLIPKGAENSK	13.01
1235	NDC80_HUMAN	Kinetochore protein NDC80 homolog	K(Hcy)RSSVSSGGAGRLSMQELR	15.95
1236	LGUL_HUMAN	Lactoylglutathione lyase	DFLLQQTMLRVK(Hcy)DPK	19.79
1237	LAP2A_HUMAN	Lamina-associated polypeptide 2, isoform alpha	DYVNSLLVQGGVGSLPGTSNSMPPLDVENIQK(Hcy)RIDQSK	40.91
1238	LAP2A_HUMAN	Lamina-associated polypeptide 2, isoform alpha	LK(Hcy)SELVANNVTLPAGEQR	15.74
1239	LAP2B_HUMAN	Lamina-associated polypeptide 2, isoforms beta/gamma	YVPLADVKSEK(Hcy)TK(Hcy)K(Hcy)GR	24.89
1240	LAP2B_HUMAN	Lamina-associated polypeptide 2, isoforms beta/gamma	DK(Hcy)LK(Hcy)SELVANNVTLPAGEQR	25.81
1241	LBR_HUMAN	Lamin-B receptor	EEVK(Hcy)LK(Hcy)EIDSK(Hcy)EEKYVAKELAVR	16.38
1242	LMNB1_HUMAN	Lamin-B1	CK(Hcy)AEHDQLLLNYAK	13.22
1243	LMNB1_HUMAN	Lamin-B1	IQELEDLLAK(Hcy)EKDNSRRMLTDK(Hcy)ER	14.28
1244	ADPPT_HUMAN	L-aminoadipate-semialdehyde dehydrogenase-phosphopantetheinyl transferase	GSIPEFFHIMKRK(Hcy)FTNK	13.71
1245	MESD_HUMAN	LDLR chaperone MESD	GGGSKEKNKTK(Hcy)QDK	14.76
1246	LETM1_HUMAN	LETM1 and EF-hand domain-containing protein 1, mitochondrial	VAEVEGEQVDNK(Hcy)AK	18.63
1247	LETM1_HUMAN	LETM1 and EF-hand domain-containing protein 1, mitochondrial	AK(Hcy)EK(Hcy)AEK	13.46
1248	LETM1_HUMAN	LETM1 and EF-hand domain-containing protein 1, mitochondrial	DDSVVEKSLK(Hcy)SLK(Hcy)DK	13.19
1249	LETM1_HUMAN	LETM1 and EF-hand domain-containing protein 1, mitochondrial	K(Hcy)LEEGGPVYSPPAEVVVKK(Hcy)SLGQR	22.49
1250	LETM1_HUMAN	LETM1 and EF-hand domain-containing protein 1, mitochondrial	K(Hcy)LEEGGPVYSPPAEVVVK(Hcy)KSLGQR	22.49
1251	LETM1_HUMAN	LETM1 and EF-hand domain-containing protein 1, mitochondrial	VK(Hcy)LELAK(Hcy)FLQDTIEEMALK	26.27
1252	LPPRC_HUMAN	Leucine-rich PPR motif-containing protein, mitochondrial	YK(Hcy)VLPRIHDVLCKLVEK	28.32
1253	LPPRC_HUMAN	Leucine-rich PPR motif-containing protein, mitochondrial	HGK(Hcy)LQDAINILK(Hcy)EMK	20.12
1254	LPPRC_HUMAN	Leucine-rich PPR motif-containing protein, mitochondrial	LQDAINILK(Hcy)EMK	13.26
1255	LPPRC_HUMAN	Leucine-rich PPR motif-containing protein, mitochondrial	EMK(Hcy)EKDVLIK	14.59
1256	LPPRC_HUMAN	Leucine-rich PPR motif-containing protein, mitochondrial	MLNGLEDSIGLSK(Hcy)MVFINNIALAQIK	19.5
1257	LRRF1_HUMAN	Leucine-rich repeat flightless-interacting protein 1	K(Hcy)SAVEAQNEVTENPK	27.01
1258	LRRF1_HUMAN	Leucine-rich repeat flightless-interacting protein 1	QK(Hcy)IAAESSENVDCPENPK(Hcy)IKLDGK	20.19
1259	LRC59_HUMAN	Leucine-rich repeat-containing protein 59	QCKQCANKVLQHMK(Hcy)AVQADQER	15.26
1260	LRC59_HUMAN	Leucine-rich repeat-containing protein 59	NLK(Hcy)WLDLK(Hcy)DNPLDPVLAKVAGDCLDEKQCK	36.19
1261	LRC59_HUMAN	Leucine-rich repeat-containing protein 59	NLKWLDLKDNPLDPVLAKVAGDCLDEK(Hcy)QCK	36.19
1262	LRC59_HUMAN	Leucine-rich repeat-containing protein 59	EK(Hcy)AEEK(Hcy)ER	13.1
1263	LRC59_HUMAN	Leucine-rich repeat-containing protein 59	K(Hcy)EYDALK(Hcy)AAKREQEK	13.32
1264	LRC59_HUMAN	Leucine-rich repeat-containing protein 59	KEYDALKAAKREQEK(Hcy)K	15.05
1265	SYLC_HUMAN	Leucine--tRNA ligase, cytoplasmic	ANGHLLLNSEK(Hcy)MSK	15.57
1266	SYLC_HUMAN	Leucine--tRNA ligase, cytoplasmic	GIK(Hcy)DLSK(Hcy)VKLMR	16.33
1267	SYLC_HUMAN	Leucine--tRNA ligase, cytoplasmic	K(Hcy)YMK(Hcy)KVMPFVAMIKENLEK(Hcy)MGPR	28.13
1268	SYLC_HUMAN	Leucine--tRNA ligase, cytoplasmic	K(Hcy)VMPFVAMIK(Hcy)ENLEK	20.51
1269	SYLC_HUMAN	Leucine--tRNA ligase, cytoplasmic	K(Hcy)MIDAGDALIYMEPEKQVMSR	15.65
1270	SYLC_HUMAN	Leucine--tRNA ligase, cytoplasmic	KYMK(Hcy)K(Hcy)VMPFVAMIK	29.95
1271	SYLC_HUMAN	Leucine--tRNA ligase, cytoplasmic	NMSYQGFTK(Hcy)DNGVVPVVK	18.45
1272	SYLC_HUMAN	Leucine--tRNA ligase, cytoplasmic	YMK(Hcy)K(Hcy)VMPFVAMIK(Hcy)ENLEKMGPR	28.13
1273	SYLC_HUMAN	Leucine--tRNA ligase, cytoplasmic	YMKKVMPFVAMIK(Hcy)ENLEK	23.26
1274	SYLC_HUMAN	Leucine--tRNA ligase, cytoplasmic	K(Hcy)VMPFVAMIKENLEK	20.51
1275	SYLC_HUMAN	Leucine--tRNA ligase, cytoplasmic	LMKMNRGIK(Hcy)DLSKVK	34.88
1276	SYLC_HUMAN	Leucine--tRNA ligase, cytoplasmic	AAAKAGSSK(Hcy)YQWGIMK	34.05
1277	SYLC_HUMAN	Leucine--tRNA ligase, cytoplasmic	AK(Hcy)GK(Hcy)K(Hcy)SKAAAKAGSSK	15.18
1278	SYLC_HUMAN	Leucine--tRNA ligase, cytoplasmic	VMPFVAMIK(Hcy)ENLEK(Hcy)MGPR	22.32
1279	SYLC_HUMAN	Leucine--tRNA ligase, cytoplasmic	ENLEK(Hcy)MGPRILDLQLEFDEK	23.19
1280	LKHA4_HUMAN	Leukotriene A-4 hydrolase	LTYTAEVSVPKELVALMSAIRDGETPDPEDPSRK(Hcy)IYK	18.18
1281	LRBA_HUMAN	Lipopolysaccharide-responsive and beige-like anchor protein	K(Hcy)SIRNLQVCTEVGLVEK	26.12
1282	LDHB_HUMAN	L-lactate dehydrogenase B chain	GLTSVINQK(Hcy)LKDDEVAQLK	35.34
1283	LDHB_HUMAN	L-lactate dehydrogenase B chain	EVHK(Hcy)MVVESAYEVIK(Hcy)LK	15.25
1284	LONM_HUMAN	Lon protease homolog, mitochondrial	GSTQGK(Hcy)ILCFYGPPGVGKTSIARSIAR	20.51
1285	ACSL3_HUMAN	Long-chain-fatty-acid--CoA ligase 3	K(Hcy)GSK(Hcy)GDTSMLKPTLMAAVPEIMDRIYK(Hcy)NVMNK	20.92
1286	ACSL3_HUMAN	Long-chain-fatty-acid--CoA ligase 3	NNHVSSKPSTMK(Hcy)LK	13.26
1287	ACSL3_HUMAN	Long-chain-fatty-acid--CoA ligase 3	GDTSMLK(Hcy)PTLMAAVPEIMDRIYK	16.95
1288	ACSL4_HUMAN	Long-chain-fatty-acid--CoA ligase 4	DLVK(Hcy)LQAGEYVSLGK	17.52
1289	ACSL4_HUMAN	Long-chain-fatty-acid--CoA ligase 4	GDCTVLK(Hcy)PTLMAAVPEIMDRIYK	16.75
1290	LC7L3_HUMAN	Luc7-like protein 3	VDDHLMGK(Hcy)QHMGYAK	18.55
1291	LA_HUMAN	Lupus La protein	GNKAAQPGSGK(Hcy)GK(Hcy)VQFQGK(Hcy)K	18.33
1292	LA_HUMAN	Lupus La protein	EK(Hcy)AK(Hcy)EALGK(Hcy)AK	14.71
1293	LA_HUMAN	Lupus La protein	GNK(Hcy)AAQPGSGK(Hcy)GKVQFQGK	15.83
1294	LA_HUMAN	Lupus La protein	AK(Hcy)EALGKAK	20.73
1295	LA_HUMAN	Lupus La protein	QNKVEAK(Hcy)LR	16.35
1296	LA_HUMAN	Lupus La protein	FVETPGQK(Hcy)YK	18.25
1297	MDHC_HUMAN	Malate dehydrogenase, cytoplasmic	IFK(Hcy)SQGAALDKYAKKSVK	16.41
1298	MDHC_HUMAN	Malate dehydrogenase, cytoplasmic	K(Hcy)LSSAMSAAK(Hcy)AICDHVR	18.5
1299	MDHM_HUMAN	Malate dehydrogenase, mitochondrial	MISDAIPELK(Hcy)ASIK	13.75
1300	MDHM_HUMAN	Malate dehydrogenase, mitochondrial	ASIKK(Hcy)GEDFVK(Hcy)TLK	13.16
1301	MAPK2_HUMAN	MAP kinase-activated protein kinase 2	K(Hcy)IEDASNPLLLK	43.61
1302	MAGBI_HUMAN	Melanoma-associated antigen B18	DK(Hcy)CHFNEILK	17.13
1303	SYMC_HUMAN	Methionine--tRNA ligase, cytoplasmic	ELK(Hcy)AQK(Hcy)ADKNEVAAEVAK	20.89
1304	MBD3_HUMAN	Methyl-CpG-binding domain protein 3	SK(Hcy)PQLARYLGGSMDLSTFDFRTGKMLMSKMNK	17.28
1305	MILK1_HUMAN	MICAL-like protein 1	EFQREAEPEGKK(Hcy)K(Hcy)GK(Hcy)FK(Hcy)TMK	23.72
1306	MACF1_HUMAN	Microtubule-actin cross-linking factor 1, isoforms 1/2/3/5	K(Hcy)ATVDMLQAEGGR	19.48
1307	MACF1_HUMAN	Microtubule-actin cross-linking factor 1, isoforms 1/2/3/5	K(Hcy)QPDVDRVTKTYKR	30.7
1308	MACF1_HUMAN	Microtubule-actin cross-linking factor 1, isoforms 1/2/3/5	K(Hcy)PRMSSDAK(Hcy)EFISIINPHNLK	18.69
1309	MACF1_HUMAN	Microtubule-actin cross-linking factor 1, isoforms 1/2/3/5	LAEVSQRFEQLCLQQQEK(Hcy)ESSLK(Hcy)K	13.04
1310	MACF1_HUMAN	Microtubule-actin cross-linking factor 1, isoforms 1/2/3/5	EGK(Hcy)EPSEIGNLVK	44.67
1311	MACF1_HUMAN	Microtubule-actin cross-linking factor 1, isoforms 1/2/3/5	DK(Hcy)NSVFSVLDEEIAK	27.37
1312	MACF1_HUMAN	Microtubule-actin cross-linking factor 1, isoforms 1/2/3/5	LHQAK(Hcy)EQYEALQEETR	14.91
1313	MACF1_HUMAN	Microtubule-actin cross-linking factor 1, isoforms 1/2/3/5	EK(Hcy)LHQAKEQYEALQEETR	14.91
1314	MACF1_HUMAN	Microtubule-actin cross-linking factor 1, isoforms 1/2/3/5	TETVK(Hcy)AQAESNKAFLAELEQNSPK	20.86
1315	MACF1_HUMAN	Microtubule-actin cross-linking factor 1, isoforms 1/2/3/5	SQGADK(Hcy)DLAAKEIQDK	14.79
1316	MACF1_HUMAN	Microtubule-actin cross-linking factor 1, isoforms 1/2/3/5	EGK(Hcy)EPSEIGNLVKDK(Hcy)LKDATER	22.13
1317	MACF1_HUMAN	Microtubule-actin cross-linking factor 1, isoforms 1/2/3/5	CAKRFQVEQIGENK(Hcy)YRFGDSQQLR	38.35
1318	MACF1_HUMAN	Microtubule-actin cross-linking factor 1, isoforms 1/2/3/5	GALPDDTEALQSLIDTHK(Hcy)EFMK(Hcy)KVEEK	17
1319	MACF1_HUMAN	Microtubule-actin cross-linking factor 1, isoforms 1/2/3/5	GSNSEIDVDSLNLCLQQYEDLK(Hcy)QPMAER	17.74
1320	MACF1_HUMAN	Microtubule-actin cross-linking factor 1, isoforms 1/2/3/5	GTSLENLIMEITAPDSQGK(Hcy)TGSILPSVGSSVGSVNGYHTCK	16.01
1321	MAP4_HUMAN	Microtubule-associated protein 4	K(Hcy)ETERASPIKMDLAPSKDMGPPK	14.47
1322	MAP4_HUMAN	Microtubule-associated protein 4	TK(Hcy)PLATTQPAKTSTSK(Hcy)AKTQPTSLPK	29.82
1323	MAP4_HUMAN	Microtubule-associated protein 4	K(Hcy)PTSAKPSSTTPRLSRLATNTSAPDLK(Hcy)NVR	15.35
1324	MAP4_HUMAN	Microtubule-associated protein 4	DVTLLKETERASPIKMDLAPSK(Hcy)DMGPPK	40.14
1325	MAP4_HUMAN	Microtubule-associated protein 4	K(Hcy)VDISKVSSKCGSK	17.26
1326	MAP4_HUMAN	Microtubule-associated protein 4	MTAK(Hcy)SVPADLSRPK(Hcy)STSTSSMK(Hcy)K	14.31
1327	MAP4_HUMAN	Microtubule-associated protein 4	ETEMALAK(Hcy)DMALATKTEVALAK(Hcy)DMESPTK	13.21
1328	MAP4_HUMAN	Microtubule-associated protein 4	MDLAPSK(Hcy)DMGPPK	16.5
1329	MAP4_HUMAN	Microtubule-associated protein 4	VDISK(Hcy)VSSK	21.28
1330	MAP4_HUMAN	Microtubule-associated protein 4	TTDMAPSKETEMALAK(Hcy)DMALATK	19.54
1331	MDN1_HUMAN	Midasin	AADVEQLK(Hcy)PEEIK	13.83
1332	MDN1_HUMAN	Midasin	LVFK(Hcy)EGVLIDAMR	18.39
1333	MDN1_HUMAN	Midasin	CLGEGGK(Hcy)AITMEIVNK	13.78
1334	MDN1_HUMAN	Midasin	K(Hcy)RMRKMCLTFMK	18.29
1335	MDN1_HUMAN	Midasin	GQEKDK(Hcy)EDPDSK(Hcy)SDIK	24.81
1336	MDN1_HUMAN	Midasin	AWSHFLLTYKPKCLGEGGK(Hcy)AITMEIVNK	31.54
1337	MDN1_HUMAN	Midasin	LELNCWSMSLDNTMK(Hcy)R	17.05
1338	MDN1_HUMAN	Midasin	AEFAK(Hcy)LVEEFR	14.79
1339	MDN1_HUMAN	Midasin	CVVSIRDILSWVNFMNK(Hcy)MGEEAALK	13.32
1340	MDN1_HUMAN	Midasin	DSILDIK(Hcy)VPIFK	13.58
1341	MDN1_HUMAN	Midasin	SGGKELEGK(Hcy)GQK(Hcy)ACPTR	14.29
1342	TIM13_HUMAN	Mitochondrial import inner membrane translocase subunit Tim13	K(Hcy)CIGKPGGSLDNSEQK	13.39
1343	TIM44_HUMAN	Mitochondrial import inner membrane translocase subunit TIM44	QELAK(Hcy)NK(Hcy)EMKESIKK(Hcy)FRDEAR	15.12
1344	TIM44_HUMAN	Mitochondrial import inner membrane translocase subunit TIM44	K(Hcy)IK(Hcy)EGVEEAAKTAK(Hcy)QSAESVSK	17.76
1345	TIM44_HUMAN	Mitochondrial import inner membrane translocase subunit TIM44	K(Hcy)GFLSGLLDNVK(Hcy)QELAKNK	21.72
1346	TIM44_HUMAN	Mitochondrial import inner membrane translocase subunit TIM44	QELAK(Hcy)NK(Hcy)EMKESIK	13.98
1347	TIM44_HUMAN	Mitochondrial import inner membrane translocase subunit TIM44	QELAKNKEMK(Hcy)ESIK	32.8
1348	TIM44_HUMAN	Mitochondrial import inner membrane translocase subunit TIM44	QELAKNKEMK(Hcy)ESIK(Hcy)K(Hcy)FRDEAR	15.12
1349	TOM20_HUMAN	Mitochondrial import receptor subunit TOM20 homolog	AGLSK(Hcy)LPDLK	17.4
1350	TOM20_HUMAN	Mitochondrial import receptor subunit TOM20 homolog	ERAGLSK(Hcy)LPDLK(Hcy)DAEAVQK	17.52
1351	TOM34_HUMAN	Mitochondrial import receptor subunit TOM34	ETTATK(Hcy)NRVPSAGDVEK	21.12
1352	TOM70_HUMAN	Mitochondrial import receptor subunit TOM70	GNMEKAIDMFNK(Hcy)AINLAK	42.76
1353	TOM70_HUMAN	Mitochondrial import receptor subunit TOM70	DK(Hcy)EGEALEVK(Hcy)ENSGYLK	14.78
1354	TOM70_HUMAN	Mitochondrial import receptor subunit TOM70	EGEALEVK(Hcy)ENSGYLK	61.22
1355	IMMT_HUMAN	Mitochondrial inner membrane protein	EELEKMK(Hcy)SVIENAK	33.74
1356	IMMT_HUMAN	Mitochondrial inner membrane protein	K(Hcy)AVDEAADALLK	52.96
1357	IMMT_HUMAN	Mitochondrial inner membrane protein	LFEMVLGPAAYNVPLPK(Hcy)K	15.34
1358	IMMT_HUMAN	Mitochondrial inner membrane protein	K(Hcy)AVDEAADALLK	13.76
1359	IMMT_HUMAN	Mitochondrial inner membrane protein	QK(Hcy)LEEKRAFDSAVAKALEHHR	22.26
1360	MRRP1_HUMAN	Mitochondrial ribonuclease P protein 1	K(Hcy)EMK(Hcy)AAAREEAKNIK	26.65
1361	MRRP1_HUMAN	Mitochondrial ribonuclease P protein 1	EMKAAAREEAK(Hcy)NIK	26.65
1362	MRRP1_HUMAN	Mitochondrial ribonuclease P protein 1	EMK(Hcy)AAAREEAKNIK	26.65
1363	BUB3_HUMAN	Mitotic checkpoint protein BUB3	AFPNK(Hcy)QGYVLSSIEGR	26.62
1364	MZT2B_HUMAN	Mitotic-spindle organizing protein 2B	LALRRKKVLSTEEMELYELAQAAGGAIDPDVFK(Hcy)ILVDLLK	31.33
1365	MOES_HUMAN	Moesin	QMERAMLENEKK(Hcy)K	26.62
1366	MOES_HUMAN	Moesin	TANDMIHAENMRLGRDK(Hcy)YK	16.92
1367	MOES_HUMAN	Moesin	QMERAMLENEK(Hcy)K	26.62
1368	MOES_HUMAN	Moesin	EEKHQKQMERAMLENEK(Hcy)K	14.25
1369	MOES_HUMAN	Moesin	REMAEK(Hcy)EK	26.76
1370	MOES_HUMAN	Moesin	EVHK(Hcy)SGYLAGDK	19.12
1371	MOES_HUMAN	Moesin	TANDMIHAENMRLGRDK(Hcy)YK	16.92
1372	MOT1_HUMAN	Monocarboxylate transporter 1	SK(Hcy)ASLEKAGKSGVK(Hcy)K	15.8
1373	MOT1_HUMAN	Monocarboxylate transporter 1	AGKDK(Hcy)SK(Hcy)ASLEK(Hcy)AGKSGVK	13.54
1374	C1TM_HUMAN	Monofunctional C1-tetrahydrofolate synthase, mitochondrial	ALK(Hcy)MHGGGPSVTAGVPLK	25.24
1375	C1TM_HUMAN	Monofunctional C1-tetrahydrofolate synthase, mitochondrial	ALK(Hcy)MHGGGPSVTAGVPLK(Hcy)K	25.24
1376	MPP8_HUMAN	M-phase phosphoprotein 8	KDEVKETK(Hcy)ELK	13.21
1377	MEGF8_HUMAN	Multiple epidermal growth factor-like domains protein 8	K(Hcy)K(Hcy)MALWAALAGTGGFLEEISPHLK	19.98
1378	MEGF8_HUMAN	Multiple epidermal growth factor-like domains protein 8	KMALWAALAGTGGFLEEISPHLK(Hcy)EPR	14.65
1379	MBB1A_HUMAN	Myb-binding protein 1A	KSEDGTPAEDGTPAATGGSQPPSMGRKK(Hcy)R	18.5
1380	MBB1A_HUMAN	Myb-binding protein 1A	K(Hcy)RKSEDGTPAEDGTPAATGGSQPPSMGR	29.7
1381	MBB1A_HUMAN	Myb-binding protein 1A	K(Hcy)SEDGTPAEDGTPAATGGSQPPSMGR	18.5
1382	MBB1A_HUMAN	Myb-binding protein 1A	K(Hcy)KRKSEDGTPAEDGTPAATGGSQPPSMGR	29.7
1383	MBB1A_HUMAN	Myb-binding protein 1A	LVGSVNLFSDENVPRLVNVLK(Hcy)MAASSVK(Hcy)K(Hcy)DR	15.77
1384	MBB1A_HUMAN	Myb-binding protein 1A	DEKNK(Hcy)LQK	32.93
1385	MBB1A_HUMAN	Myb-binding protein 1A	MAASSVKK(Hcy)DR	18.66
1386	MBB1A_HUMAN	Myb-binding protein 1A	LVNVLK(Hcy)MAASSVK	14.84
1387	MBB1A_HUMAN	Myb-binding protein 1A	IQARRDEK(Hcy)NKLQK(Hcy)EK	19.92
1388	MBB1A_HUMAN	Myb-binding protein 1A	K(Hcy)SEDGTPAEDGTPAATGGSQPPSMGR	18.91
1389	MBB1A_HUMAN	Myb-binding protein 1A	K(Hcy)RK(Hcy)SEDGTPAEDGTPAATGGSQPPSMGR	29.7
1390	MBB1A_HUMAN	Myb-binding protein 1A	SEDGTPAEDGTPAATGGSQPPSMGRK(Hcy)K	18.5
1391	ML12B_HUMAN	Myosin regulatory light chain 12B	EDLHDMLASLGK(Hcy)NPTDAYLDAMMNEAPGPINFTMFLTMFGEK	16.02
1392	ML12B_HUMAN	Myosin regulatory light chain 12B	MSSKK(Hcy)AKTK(Hcy)TTK	16.43
1393	ML12B_HUMAN	Myosin regulatory light chain 12B	MSSKK(Hcy)AKTKTTK	13.41
1394	MYH10_HUMAN	Myosin-10	QVLALQSQLADTK(Hcy)K	21.36
1395	MYH10_HUMAN	Myosin-10	QEEELQAK(Hcy)DEELLK	25.08
1396	MYH10_HUMAN	Myosin-10	AK(Hcy)LQELEGAVK	13.37
1397	MYH10_HUMAN	Myosin-10	AEAEAREK(Hcy)ETK(Hcy)ALSLAR	27.78
1398	MYH10_HUMAN	Myosin-10	AMVNK(Hcy)DDIQK(Hcy)MNPPK	16.27
1399	MYH10_HUMAN	Myosin-10	K(Hcy)VDDDLGTIESLEEAK(Hcy)K(Hcy)K	13.22
1400	MYH10_HUMAN	Myosin-10	AQTK(Hcy)EQADFAVEALAK	26.86
1401	MYH10_HUMAN	Myosin-10	NK(Hcy)QGLETDNKELACEVK	19.85
1402	MYH10_HUMAN	Myosin-10	NLEK(Hcy)QVLALQSQLADTK	18.18
1403	MYH10_HUMAN	Myosin-10	IK(Hcy)VGRDYVQKAQTKEQADFAVEALAK	25.06
1404	MYH10_HUMAN	Myosin-10	MEEEILLLEDQNSK(Hcy)FIK(Hcy)EK(Hcy)K	21.74
1405	MYH10_HUMAN	Myosin-10	K(Hcy)EEKTRQELEK	19.57
1406	MYH10_HUMAN	Myosin-10	NKQEVMISDLEERLK(Hcy)K	27.48
1407	MYH10_HUMAN	Myosin-10	K(Hcy)MEIDLKDLEAQIEAANK	14.9
1408	MYH10_HUMAN	Myosin-10	EEK(Hcy)TRQELEK	19.57
1409	MYH10_HUMAN	Myosin-10	AK(Hcy)LQELEGAVK(Hcy)SK	18.27
1410	MYH10_HUMAN	Myosin-10	QQQLSALK(Hcy)VLQRNCAAYLK	19.41
1411	MYH10_HUMAN	Myosin-10	K(Hcy)QRALAVASKKKMEIDLKDLEAQIEAANK	21.14
1412	MYH10_HUMAN	Myosin-10	K(Hcy)FDQLLAEEKSISAR	15.85
1413	MYH10_HUMAN	Myosin-10	IK(Hcy)K(Hcy)MEEEILLLEDQNSK	20.15
1414	MYH10_HUMAN	Myosin-10	LLKDAEALSQRLEEK(Hcy)ALAYDK(Hcy)LEK(Hcy)TK	30.21
1415	MYH9_HUMAN	Myosin-9	VEEEAAQKNMALKK(Hcy)IR	25.79
1416	MYH9_HUMAN	Myosin-9	K(Hcy)VIQYLAYVASSHK(Hcy)SK	16.11
1417	MYH9_HUMAN	Myosin-9	AK(Hcy)QTLENERGELANEVKVLLQGK	19
1418	MYH9_HUMAN	Myosin-9	FDQLLAEEK(Hcy)TISAK(Hcy)YAEER	26.52
1419	MYH9_HUMAN	Myosin-9	MQLAKK(Hcy)EEELQAALAR	18.31
1420	MYH9_HUMAN	Myosin-9	AEAEAREK(Hcy)ETK(Hcy)ALSLAR	27.78
1421	MYH9_HUMAN	Myosin-9	QNKELKVK(Hcy)LQEMEGTVK(Hcy)SK	21.79
1422	MYH9_HUMAN	Myosin-9	QSACNLEKK(Hcy)QK(Hcy)K	14.22
1423	MYH9_HUMAN	Myosin-9	MQLAKK(Hcy)EEELQAALAR	18.31
1424	MYH9_HUMAN	Myosin-9	MEDSVGCLETAEEVK(Hcy)R	14.43
1425	MYH9_HUMAN	Myosin-9	DELADEIANSSGK(Hcy)GALALEEK	14.69
1426	MYH9_HUMAN	Myosin-9	K(Hcy)VKVNKDDIQK(Hcy)MNPPK	17.38
1427	MYH9_HUMAN	Myosin-9	QTLENERGELANEVK(Hcy)VLLQGK	19
1428	MYH9_HUMAN	Myosin-9	EEELVK(Hcy)VR	13.61
1429	MYH9_HUMAN	Myosin-9	LQLEK(Hcy)VTTEAK	15.88
1430	MYH9_HUMAN	Myosin-9	SMAVAARK(Hcy)KLEMDLK	17.83
1431	MYH9_HUMAN	Myosin-9	TELADKVTKLQVELDNVTGLLSQSDSK(Hcy)SSK	19.79
1432	MYH9_HUMAN	Myosin-9	VKVNK(Hcy)DDIQKMNPPK	17.38
1433	MYH9_HUMAN	Myosin-9	QLLQANPILEAFGNAKTVK(Hcy)NDNSSR	26.16
1434	MYH9_HUMAN	Myosin-9	NAEQYKDQADKASTRLK(Hcy)QLK(Hcy)R	25.39
1435	MYH9_HUMAN	Myosin-9	K(Hcy)KMEDSVGCLETAEEVKR	13.84
1436	MARCS_HUMAN	Myristoylated alanine-rich C-kinase substrate	TAAK(Hcy)GEAAAERPGEAAVASSPSK	15.55
1437	NAT10_HUMAN	N-acetyltransferase 10	ETKNK(Hcy)KDMK	25.69
1438	NAT10_HUMAN	N-acetyltransferase 10	ETKNKK(Hcy)DMK	25.69
1439	NAT10_HUMAN	N-acetyltransferase 10	K(Hcy)ASGDLIPWTVSEQFQDPDFGGLSGGR	15.76
1440	NNTM_HUMAN	NAD(P) transhydrogenase, mitochondrial	SLGAEPLEVDLK(Hcy)ESGEGQGGYAKEMSKEFIEAEMK	15.75
1441	NDUA5_HUMAN	NADH dehydrogenase [ubiquinone] 1 alpha subcomplex subunit 5	LAMVKAEPDVK(Hcy)K	14.94
1442	NDUA8_HUMAN	NADH dehydrogenase [ubiquinone] 1 alpha subcomplex subunit 8	QQAKFDECVLDK(Hcy)LGWVRPDLGELSK	20.12
1443	NDUV2_HUMAN	NADH dehydrogenase [ubiquinone] flavoprotein 2, mitochondrial	IEAIVK(Hcy)NYPEGHK	14.35
1444	NAA10_HUMAN	N-alpha-acetyltransferase 10	LGLAQK(Hcy)LMDQASRAMIENFNAKYVSLHVRKSNR	33.04
1445	NAA15_HUMAN	N-alpha-acetyltransferase 15, NatA auxiliary subunit	K(Hcy)EEAYELVRRGLRNDLK	18.96
1446	NAA15_HUMAN	N-alpha-acetyltransferase 15, NatA auxiliary subunit	FINSKCAK(Hcy)YMLKANLIK	13.12
1447	NAA15_HUMAN	N-alpha-acetyltransferase 15, NatA auxiliary subunit	AK(Hcy)IYK(Hcy)HAGNIKEAAR	17.49
1448	NAA15_HUMAN	N-alpha-acetyltransferase 15, NatA auxiliary subunit	LAVEETK(Hcy)GELLLQLCR	16.53
1449	NACA_HUMAN	Nascent polypeptide-associated complex subunit alpha	QSRSEK(Hcy)K	14.22
1450	AHNK_HUMAN	Neuroblast differentiation-associated protein AHNAK	MPEMNIK(Hcy)VPK	13.92
1451	AHNK_HUMAN	Neuroblast differentiation-associated protein AHNAK	FKMPEMSIK(Hcy)APK	15.06
1452	AHNK_HUMAN	Neuroblast differentiation-associated protein AHNAK	GPK(Hcy)IKGDVDVSAPK	14.9
1453	AHNK_HUMAN	Neuroblast differentiation-associated protein AHNAK	GPKFK(Hcy)MPEMNIK	17.32
1454	AHNK_HUMAN	Neuroblast differentiation-associated protein AHNAK	MEGDLK(Hcy)GPEVDIK	13.51
1455	AHNK_HUMAN	Neuroblast differentiation-associated protein AHNAK	GPKIK(Hcy)GDMDISVPK	14.84
1456	AHNK_HUMAN	Neuroblast differentiation-associated protein AHNAK	GDVDVSLPK(Hcy)VESDLK	17.5
1457	AHNK_HUMAN	Neuroblast differentiation-associated protein AHNAK	GPKMK(Hcy)GNVDISAPK	21.94
1458	AHNK_HUMAN	Neuroblast differentiation-associated protein AHNAK	GPK(Hcy)FKMPEINIKAPK	17.82
1459	AHNK_HUMAN	Neuroblast differentiation-associated protein AHNAK	MEGDLKGPEVDIK(Hcy)GPK	20.85
1460	AHNK_HUMAN	Neuroblast differentiation-associated protein AHNAK	GPKFKMPDMNIK(Hcy)APK	19.71
1461	AHNK_HUMAN	Neuroblast differentiation-associated protein AHNAK	IPMPDFDLHLK(Hcy)GPK	17.92
1462	AHNK_HUMAN	Neuroblast differentiation-associated protein AHNAK	MEGDLKGPEVDIK(Hcy)GPK	20.85
1463	AHNK_HUMAN	Neuroblast differentiation-associated protein AHNAK	IK(Hcy)FPTMKVPKFGVSTGR	15.56
1464	AHNK_HUMAN	Neuroblast differentiation-associated protein AHNAK	GPK(Hcy)FKMPEMHFK(Hcy)APK	16.68
1465	AHNK_HUMAN	Neuroblast differentiation-associated protein AHNAK	VK(Hcy)GDLDIAGPNLEGDFKGPK	15.58
1466	AHNK_HUMAN	Neuroblast differentiation-associated protein AHNAK	APK(Hcy)ISMPDFDLHLK(Hcy)GPK(Hcy)VK	14.18
1467	AHNK_HUMAN	Neuroblast differentiation-associated protein AHNAK	GDMDVSVPK(Hcy)VEGEMKVPDVDIR	15.54
1468	AHNK_HUMAN	Neuroblast differentiation-associated protein AHNAK	MPKVKMPK(Hcy)FSMPGFKGEGPDGDVK	13.04
1469	AHNK_HUMAN	Neuroblast differentiation-associated protein AHNAK	IK(Hcy)GDVDVTGPK(Hcy)VEGDLKGPEVDLK	18.59
1470	AHNK_HUMAN	Neuroblast differentiation-associated protein AHNAK	MSLPDVDLDLKGPKMK(Hcy)GNVDISAPK	19.23
1471	AHNK_HUMAN	Neuroblast differentiation-associated protein AHNAK	GPK(Hcy)VDIK(Hcy)APDVEGQGLDWSLKIPK	13.63
1472	AHNK_HUMAN	Neuroblast differentiation-associated protein AHNAK	APKVKMPDVDISVPKIEGDLK(Hcy)GPK	18.87
1473	AHNK_HUMAN	Neuroblast differentiation-associated protein AHNAK	MK(Hcy)MPK(Hcy)FSMPSLKGEGPEVDVNLPK	18.15
1474	AHNK_HUMAN	Neuroblast differentiation-associated protein AHNAK	TPEMIIQKPK(Hcy)ISMQDVDLSLGSPK	14.63
1475	AHNK_HUMAN	Neuroblast differentiation-associated protein AHNAK	VKGDMDVSLPKVEGDMKVPDVDIK(Hcy)GPK	21.37
1476	AHNK_HUMAN	Neuroblast differentiation-associated protein AHNAK	ISMPDVDLHVKGTK(Hcy)VKGEYDVTVPK	18.83
1477	AHNK_HUMAN	Neuroblast differentiation-associated protein AHNAK	VK(Hcy)GDVDVSLPKMEGDLKGPEVDIK(Hcy)GPK	21.01
1478	AHNK_HUMAN	Neuroblast differentiation-associated protein AHNAK	FSMPGFK(Hcy)AEGPEVDVNLPK(Hcy)ADVVVSGPK	16.55
1479	AHNK_HUMAN	Neuroblast differentiation-associated protein AHNAK	GPKVDIDAPDVDVHGPDWHLK(Hcy)MPK(Hcy)MK	16.57
1480	AHNK_HUMAN	Neuroblast differentiation-associated protein AHNAK	MPEMNIK(Hcy)APKISMPDLDLNLK(Hcy)GPK(Hcy)MK	18.87
1481	AHNK_HUMAN	Neuroblast differentiation-associated protein AHNAK	GPKVDINAPDVGVQGPDWHLKMPKVK(Hcy)MPK	15.67
1482	AHNK_HUMAN	Neuroblast differentiation-associated protein AHNAK	ISMPDVDLHMKGPKVKGEYDMTVPK(Hcy)LEGDLK	14.84
1483	AHNK_HUMAN	Neuroblast differentiation-associated protein AHNAK	APK(Hcy)MDVNVGDIDIEGPEGKLKGPKFKMPEMHFK	30.83
1484	AHNK_HUMAN	Neuroblast differentiation-associated protein AHNAK	LK(Hcy)GPK(Hcy)FK(Hcy)MPDMHFKAPK(Hcy)ISMPDVDLHLK	15.87
1485	AHNK_HUMAN	Neuroblast differentiation-associated protein AHNAK	MDIDAPDVEVQGPDWHLKMPK(Hcy)MKMPKFSMPGFK	21.42
1486	AHNK_HUMAN	Neuroblast differentiation-associated protein AHNAK	IEGDLK(Hcy)GPK	14.37
1487	NBAS_HUMAN	Neuroblastoma-amplified sequence	CEK(Hcy)QSPGVANELLKEYLVTLAK	20.38
1488	NEUL_HUMAN	Neurolysin, mitochondrial	MGK(Hcy)RNGLHLPEQVQNEIKSMK(Hcy)K	22.84
1489	NEUL_HUMAN	Neurolysin, mitochondrial	YKITLK(Hcy)YPHYFPVMKKCCIPETR	20.45
1490	NAMPT_HUMAN	Nicotinamide phosphoribosyltransferase	CSYVVTNGLGINVFKDPVADPNK(Hcy)R	18.52
1491	NAMPT_HUMAN	Nicotinamide phosphoribosyltransferase	EK(Hcy)K(Hcy)TENSK(Hcy)LR	26.24
1492	NIF3L_HUMAN	NIF3-like protein 1	QLYQK(Hcy)TEILSLEKPLLLHTGMGR	17.73
1493	NIPBL_HUMAN	Nipped-B-like protein	SGALK(Hcy)NFVIPK(Hcy)IK	20.33
1494	NIPBL_HUMAN	Nipped-B-like protein	DK(Hcy)DGNVTQETKKMEMK	16.66
1495	NIPBL_HUMAN	Nipped-B-like protein	NK(Hcy)PSK(Hcy)SNKGSIDQSVLK	17.13
1496	NIPBL_HUMAN	Nipped-B-like protein	SSSRNEHGIKSDSSK(Hcy)TDK	17.73
1497	NIPBL_HUMAN	Nipped-B-like protein	K(Hcy)TGVHFHPKQTLDFLRSDMANSK	15.05
1498	NIPBL_HUMAN	Nipped-B-like protein	NKAITSLLGGGSPK(Hcy)NNTAAETEDDESDGEDR	56.44
1499	NIPBL_HUMAN	Nipped-B-like protein	K(Hcy)LVPWVDTIK(Hcy)ESDIIYK(Hcy)KIALTSANK	24.43
1500	NIPBL_HUMAN	Nipped-B-like protein	MEMK(Hcy)GEPKDK	14.03
1501	NIPBL_HUMAN	Nipped-B-like protein	YAGFIHMK(Hcy)AVAGMK	17.23
1502	NIPBL_HUMAN	Nipped-B-like protein	DSGK(Hcy)PSTEKKPEVSK	15.56
1503	NIPBL_HUMAN	Nipped-B-like protein	PSSGEQK(Hcy)SRPDSPRVKQGDSNK	23.61
1504	NKTR_HUMAN	NK-tumor recognition protein	EKKVK(Hcy)HK	13.9
1505	NONO_HUMAN	Non-POU domain-containing octamer-binding protein	VELDNMPLRGK(Hcy)QLR	14.62
1506	NONO_HUMAN	Non-POU domain-containing octamer-binding protein	VELDNMPLRGK(Hcy)QLR	14.62
1507	NONO_HUMAN	Non-POU domain-containing octamer-binding protein	YGK(Hcy)AGEVFIHK	13.58
1508	NONO_HUMAN	Non-POU domain-containing octamer-binding protein	EQPPRFAQPGSFEYEYAMRWK(Hcy)ALIEMEK	20.28
1509	NLTP_HUMAN	Non-specific lipid-transfer protein	SIIK(Hcy)MVGFDMSK	16.01
1510	NLTP_HUMAN	Non-specific lipid-transfer protein	SIIK(Hcy)MVGFDMSK	16.01
1511	NLTP_HUMAN	Non-specific lipid-transfer protein	SIIK(Hcy)MVGFDMSK(Hcy)EAAR	19.47
1512	NLTP_HUMAN	Non-specific lipid-transfer protein	LK(Hcy)ITGNMGLAMKLQNLQLQPGNAK	16.46
1513	NLTP_HUMAN	Non-specific lipid-transfer protein	LK(Hcy)ITGNMGLAMK	15.69
1514	NSF1C_HUMAN	NSFL1 cofactor p47	KK(Hcy)SPNELVDDLFK(Hcy)GAK	13.42
1515	NASP_HUMAN	Nuclear autoantigenic sperm protein	LVPSQEETK(Hcy)LSVEESEAAGDGVDTK(Hcy)VAQGATEK	28.91
1516	NUDC_HUMAN	Nuclear migration protein nudC	EK(Hcy)AERAARLAKEAKSETSGPQIK	13.56
1517	NUDC_HUMAN	Nuclear migration protein nudC	K(Hcy)QEILK(Hcy)K	14.71
1518	NUDC_HUMAN	Nuclear migration protein nudC	QK(Hcy)SMGLPTSDEQKKQEILK	19.75
1519	NUDC_HUMAN	Nuclear migration protein nudC	QEILK(Hcy)K(Hcy)FMDQHPEMDFSKAK	34.24
1520	NUMA1_HUMAN	Nuclear mitotic apparatus protein 1	EELEQSK(Hcy)QAAGGLRAELLR	13.91
1521	NUMA1_HUMAN	Nuclear mitotic apparatus protein 1	QK(Hcy)VAEQERTAQQLRAEK	16.42
1522	NU205_HUMAN	Nuclear pore complex protein Nup205	K(Hcy)LLDIEGLYSK(Hcy)VR	13.61
1523	NUCKS_HUMAN	Nuclear ubiquitous casein and cyclin-dependent kinase substrate 1	GK(Hcy)GKVGRPTASK	24.47
1524	NUCKS_HUMAN	Nuclear ubiquitous casein and cyclin-dependent kinase substrate 1	GKGK(Hcy)VGRPTASK	24.47
1525	NUCKS_HUMAN	Nuclear ubiquitous casein and cyclin-dependent kinase substrate 1	K(Hcy)MVKKSKPER	18.34
1526	YBOX1_HUMAN	Nuclease-sensitive element-binding protein 1	GAEAANVTGPGGVPVQGSK(Hcy)YAADR	17.46
1527	NUCB2_HUMAN	Nucleobindin-2	EHVMSEVDTNK(Hcy)DR	17.4
1528	NUCB2_HUMAN	Nucleobindin-2	AK(Hcy)LDSLQDIGMDHQALLK	15.14
1529	NUCB2_HUMAN	Nucleobindin-2	KK(Hcy)ADELQK(Hcy)QK	16.21
1530	NUCB2_HUMAN	Nucleobindin-2	EYENIIALQENELK(Hcy)K	13.24
1531	NUCB2_HUMAN	Nucleobindin-2	EYLK(Hcy)TLNEEKRKEEESKFEEMK	13.66
1532	NOC3L_HUMAN	Nucleolar complex protein 3 homolog	DTEDINKPK(Hcy)K(Hcy)FMTFK	17.17
1533	NOC3L_HUMAN	Nucleolar complex protein 3 homolog	DTEDINKPKK(Hcy)FMTFK(Hcy)EK(Hcy)R	23.77
1534	NOC3L_HUMAN	Nucleolar complex protein 3 homolog	DTEDINKPKK(Hcy)FMTFK	17.17
1535	NOC3L_HUMAN	Nucleolar complex protein 3 homolog	LISEMCCEAVKK(Hcy)LFK	25.81
1536	NOC3L_HUMAN	Nucleolar complex protein 3 homolog	FMTFK(Hcy)EK(Hcy)RKSLSR	14.59
1537	NOC3L_HUMAN	Nucleolar complex protein 3 homolog	EVEVK(Hcy)KDTEDINK(Hcy)PK(Hcy)K(Hcy)FMTFK	21.85
1538	NOC3L_HUMAN	Nucleolar complex protein 3 homolog	K(Hcy)LK(Hcy)ELRSMLMEQDPDVAVTVR	13.53
1539	NOC3L_HUMAN	Nucleolar complex protein 3 homolog	K(Hcy)LRQAVK(Hcy)DAVSK(Hcy)KPIPLENPK(Hcy)EK	15.79
1540	NOP58_HUMAN	Nucleolar protein 58	ANKIVK(Hcy)LK	15.57
1541	NOP58_HUMAN	Nucleolar protein 58	GK(Hcy)ISRMLAAK	15.76
1542	NOP58_HUMAN	Nucleolar protein 58	SEVK(Hcy)TYDPSGDSTLPTCSK	22.87
1543	NOP58_HUMAN	Nucleolar protein 58	DTPK(Hcy)YGLIYHASLVGQTSPK	22.71
1544	DDX21_HUMAN	Nucleolar RNA helicase 2	K(Hcy)K(Hcy)AEPSEVDMNSPK(Hcy)SK(Hcy)K	14.19
1545	DDX21_HUMAN	Nucleolar RNA helicase 2	MPGKLRSDAGLESDTAMKK(Hcy)GETLR	28.07
1546	DDX21_HUMAN	Nucleolar RNA helicase 2	EGSRGPRGQRSGGGNK(Hcy)SNRSQNK	32.22
1547	DDX21_HUMAN	Nucleolar RNA helicase 2	K(Hcy)AEPSEVDMNSPK	17.31
1548	DDX21_HUMAN	Nucleolar RNA helicase 2	K(Hcy)EEPSQNDISPK	24.99
1549	DDX21_HUMAN	Nucleolar RNA helicase 2	EEPSQNDISPKTK(Hcy)SLR	22.88
1550	DDX21_HUMAN	Nucleolar RNA helicase 2	EAQELSQNSAIK(Hcy)QDAQSLHGDIPQK	14.23
1551	DDX21_HUMAN	Nucleolar RNA helicase 2	PGK(Hcy)LRSDAGLESDTAMK	13.07
1552	DDX21_HUMAN	Nucleolar RNA helicase 2	AEPSEVDMNSPKSKK(Hcy)AK(Hcy)K	17.31
1553	DDX21_HUMAN	Nucleolar RNA helicase 2	VTKNEEPSEEEIDAPK(Hcy)PK	22.38
1554	DDX21_HUMAN	Nucleolar RNA helicase 2	K(Hcy)AEPSEVDMNSPK	34.87
1555	DDX21_HUMAN	Nucleolar RNA helicase 2	AK(Hcy)QVKKKAEPSEVDMNSPK	24.65
1556	DDX21_HUMAN	Nucleolar RNA helicase 2	PGK(Hcy)LRSDAGLESDTAMK(Hcy)K(Hcy)GETLR	22.34
1557	DDX21_HUMAN	Nucleolar RNA helicase 2	K(Hcy)QTEEKEKKEK(Hcy)PK	18.29
1558	DDX21_HUMAN	Nucleolar RNA helicase 2	EEPSQNDISPK(Hcy)TKSLR	22.88
1559	DDX21_HUMAN	Nucleolar RNA helicase 2	K(Hcy)YMK(Hcy)STYEQVDLIGK	25.83
1560	NUCL_HUMAN	Nucleolin	EAPGKRK(Hcy)K(Hcy)EMAK	17.58
1561	NUCL_HUMAN	Nucleolin	GATPGK(Hcy)ALVATPGK(Hcy)K	36.69
1562	NUCL_HUMAN	Nucleolin	K(Hcy)AAATPAK(Hcy)K(Hcy)TVTPAK	25.33
1563	NUCL_HUMAN	Nucleolin	MVK(Hcy)LAK(Hcy)AGKNQGDPK	16.57
1564	NUCL_HUMAN	Nucleolin	LAK(Hcy)AGK(Hcy)NQGDPK	26.98
1565	NUCL_HUMAN	Nucleolin	GK(Hcy)KAAATSAK(Hcy)K(Hcy)VVVSPTK	27.28
1566	NUCL_HUMAN	Nucleolin	EMAK(Hcy)QKAAPEAK	14.5
1567	NUCL_HUMAN	Nucleolin	GK(Hcy)K(Hcy)AAKVVPVK(Hcy)AK	15.84
1568	NUCL_HUMAN	Nucleolin	K(Hcy)K(Hcy)EMAKQK(Hcy)AAPEAK	13.73
1569	NUCL_HUMAN	Nucleolin	GK(Hcy)KAAATSAK(Hcy)K(Hcy)VVVSPTK(Hcy)K	27.28
1570	NUCL_HUMAN	Nucleolin	K(Hcy)AAATPAK(Hcy)KTVTPAKAVTTPGK	15.93
1571	NUCL_HUMAN	Nucleolin	GATPGK(Hcy)ALVATPGK	36.69
1572	NUCL_HUMAN	Nucleolin	EMAK(Hcy)QK(Hcy)AAPEAK	19.62
1573	NUCL_HUMAN	Nucleolin	K(Hcy)VAVATPAKKAAVTPGK	21.3
1574	NUCL_HUMAN	Nucleolin	KVAVATPAKK(Hcy)AAVTPGK(Hcy)K	21.3
1575	NUCL_HUMAN	Nucleolin	K(Hcy)AAATPAKK(Hcy)TVTPAKAVTTPGK	15.93
1576	NUCL_HUMAN	Nucleolin	GK(Hcy)K(Hcy)AAATSAK(Hcy)KVVVSPTK(Hcy)K	27.28
1577	NUCL_HUMAN	Nucleolin	K(Hcy)AAATSAK(Hcy)K(Hcy)VVVSPTK	27.28
1578	NUCL_HUMAN	Nucleolin	GK(Hcy)KAAKVVPVK	15.84
1579	NUCL_HUMAN	Nucleolin	VK(Hcy)LAKAGKNQGDPK	26.98
1580	NPM_HUMAN	Nucleophosmin	TPK(Hcy)TPKGPSSVEDIKAKMQASIEK	13.09
1581	NPM_HUMAN	Nucleophosmin	MQASIEK(Hcy)GGSLPK	23.82
1582	NPM_HUMAN	Nucleophosmin	MQASIEK(Hcy)GGSLPK	23.82
1583	TPR_HUMAN	Nucleoprotein TPR	K(Hcy)EEVSRLEEQMNGLK	26.1
1584	TPR_HUMAN	Nucleoprotein TPR	LEEQMNGLK(Hcy)TSNEHLQK	30.6
1585	TPR_HUMAN	Nucleoprotein TPR	TEK(Hcy)ETIQKDLDAK	18.14
1586	TPR_HUMAN	Nucleoprotein TPR	EK(Hcy)AENEKIQNEQLEK	17.77
1587	TPR_HUMAN	Nucleoprotein TPR	LEK(Hcy)FLADQQSEIDGLKGR	15.53
1588	TPR_HUMAN	Nucleoprotein TPR	QHLEETTQK(Hcy)AESQLLECKASWEER	15.16
1589	TPR_HUMAN	Nucleoprotein TPR	DQMEKEMLEK(Hcy)IGRLEK	17.02
1590	TPR_HUMAN	Nucleoprotein TPR	DQMEK(Hcy)EMLEKIGRLEK	17.02
1591	TPR_HUMAN	Nucleoprotein TPR	LEQAMK(Hcy)EIQRLQEDTDK(Hcy)ANK	16.03
1592	TPR_HUMAN	Nucleoprotein TPR	DLDAK(Hcy)IIDIQEKVK	24.24
1593	TPR_HUMAN	Nucleoprotein TPR	GANEK(Hcy)LAVAEVRAENLK	25.09
1594	TPR_HUMAN	Nucleoprotein TPR	SK(Hcy)IAHLAGVKDQLTKENEELKQR	20.86
1595	TPR_HUMAN	Nucleoprotein TPR	K(Hcy)AIVAAK	17.67
1596	TPR_HUMAN	Nucleoprotein TPR	TETMNVVMETNK(Hcy)MLR	15.21
1597	TPR_HUMAN	Nucleoprotein TPR	VQVTAK(Hcy)TMAQHEELMK	29.9
1598	TPR_HUMAN	Nucleoprotein TPR	EAGEANKAIQDHLLEVEQSK(Hcy)DQMEK	26.73
1599	TPR_HUMAN	Nucleoprotein TPR	EQVSKMASVRQHLEETTQK(Hcy)AESQLLECK(Hcy)ASWEER	26.32
1600	NP1L1_HUMAN	Nucleosome assembly protein 1-like 1	EK(Hcy)AKIEDEK(Hcy)K	41.15
1601	NP1L4_HUMAN	Nucleosome assembly protein 1-like 4	NVTVK(Hcy)TIKK(Hcy)K	18.46
1602	OLA1_HUMAN	Obg-like ATPase 1	GTK(Hcy)APQAAGKIHTDFEK	15.25
1603	OLA1_HUMAN	Obg-like ATPase 1	PEYDIMCK(Hcy)VK(Hcy)SWVIDQK	15.76
1604	OLA1_HUMAN	Obg-like ATPase 1	MPPK(Hcy)K(Hcy)GGDGIKPPPIIGRFGTSLK	14.84
1605	OLA1_HUMAN	Obg-like ATPase 1	APQAAGKIHTDFEK(Hcy)GFIMAEVMKYEDFK	18.86
1606	ORN_HUMAN	Oligoribonuclease, mitochondrial	K(Hcy)IDEKKRK(Hcy)IIENGENEK	22.66
1607	OAT_HUMAN	Ornithine aminotransferase, mitochondrial	GVHSSVASATSVATK(Hcy)K	13.59
1608	OAT_HUMAN	Ornithine aminotransferase, mitochondrial	GK(Hcy)GIYLWDVEGR	24.93
1609	OSBL8_HUMAN	Oxysterol-binding protein-related protein 8	SK(Hcy)FYGNSLSAILEGEAR	16.45
1610	PDLI1_HUMAN	PDZ and LIM domain protein 1	SVK(Hcy)APVTK(Hcy)VAASIGNAQKLPMCDK	44.14
1611	PDLI1_HUMAN	PDZ and LIM domain protein 1	SVK(Hcy)APVTKVAASIGNAQK(Hcy)LPMCDK	44.14
1612	PDLI1_HUMAN	PDZ and LIM domain protein 1	SVK(Hcy)APVTKVAASIGNAQKLPMCDK	44.14
1613	PDLI1_HUMAN	PDZ and LIM domain protein 1	SVK(Hcy)APVTKVAASIGNAQKLPMCDKCGTGIVGVFVK	31.27
1614	PPIF_HUMAN	Peptidyl-prolyl cis-trans isomerase F, mitochondrial	TDWLDGK(Hcy)HVVFGHVKEGMDVVKKIESFGSK	18.56
1615	FKBP3_HUMAN	Peptidyl-prolyl cis-trans isomerase FKBP3	GWDEALLTMSK(Hcy)GEK	25.87
1616	FKBP3_HUMAN	Peptidyl-prolyl cis-trans isomerase FKBP3	GEK(Hcy)ARLEIEPEWAYGK	21.71
1617	FKBP3_HUMAN	Peptidyl-prolyl cis-trans isomerase FKBP3	NAKPLSFK(Hcy)VGVGK	14.34
1618	FKBP4_HUMAN	Peptidyl-prolyl cis-trans isomerase FKBP4	MEK(Hcy)GEHSIVYLKPSYAFGSVGK	14.69
1619	FKBP4_HUMAN	Peptidyl-prolyl cis-trans isomerase FKBP4	DK(Hcy)FSFDLGKGEVIK	14.06
1620	FKBP4_HUMAN	Peptidyl-prolyl cis-trans isomerase FKBP4	MTAEEMK(Hcy)ATESGAQSAPLPMEGVDISPK(Hcy)QDEGVLK(Hcy)VIK	14.41
1621	FKBP5_HUMAN	Peptidyl-prolyl cis-trans isomerase FKBP5	ALGLDSANEKGLYRRGEAQLLMNEFESAK(Hcy)GDFEK	37.96
1622	PIN4_HUMAN	Peptidyl-prolyl cis-trans isomerase NIMA-interacting 4	GK(Hcy)SGSGKAGKGGAASGSDSADK	13.62
1623	PCNT_HUMAN	Pericentrin	GALAQGK(Hcy)APRPGPR	15.05
1624	PCNT_HUMAN	Pericentrin	LGGVLPDSTSK(Hcy)KSCHPMIK	13.84
1625	PCNT_HUMAN	Pericentrin	AK(Hcy)EATIAERNLEIDALNQR	33.03
1626	PRDX2_HUMAN	Peroxiredoxin-2	EVKLSDYK(Hcy)GK	25.46
1627	PRDX5_HUMAN	Peroxiredoxin-5, mitochondrial	GK(Hcy)K(Hcy)GVLFGVPGAFTPGCSK	13.67
1628	PEBP1_HUMAN	Phosphatidylethanolamine-binding protein 1	CDEPILSNRSGDHRGKFK(Hcy)VASFR	50.16
1629	PEBP1_HUMAN	Phosphatidylethanolamine-binding protein 1	CDEPILSNRSGDHRGK(Hcy)FKVASFR	50.16
1630	PEBP1_HUMAN	Phosphatidylethanolamine-binding protein 1	CDEPILSNRSGDHRGK(Hcy)FK(Hcy)VASFR	50.16
1631	PGM1_HUMAN	Phosphoglucomutase-1	FFGNLMDASK(Hcy)LSLCGEESFGTGSDHIR	27.57
1632	PGK1_HUMAN	Phosphoglycerate kinase 1	ALMDEVVK(Hcy)ATSRGCITIIGGGDTATCCAK	15.57
1633	PGK1_HUMAN	Phosphoglycerate kinase 1	NGVK(Hcy)ITLPVDFVTADK	33.08
1634	PGK1_HUMAN	Phosphoglycerate kinase 1	VADKIQLINNMLDK(Hcy)VNEMIIGGGMAFTFLK	32.79
1635	PGK1_HUMAN	Phosphoglycerate kinase 1	VADK(Hcy)IQLINNMLDK	25.62
1636	PGK1_HUMAN	Phosphoglycerate kinase 1	IQLINNMLDK(Hcy)VNEMIIGGGMAFTFLK	20.01
1637	PGAM1_HUMAN	Phosphoglycerate mutase 1	K(Hcy)AMEAVAAQGK(Hcy)AK(Hcy)K	24.37
1638	KPRB_HUMAN	Phosphoribosyl pyrophosphate synthase-associated protein 2	FCVTPPELETK(Hcy)MNITKGGLVLFSANSNSSCMELSK	24.2
1639	KPRB_HUMAN	Phosphoribosyl pyrophosphate synthase-associated protein 2	MFCVTPPELETK(Hcy)MNITK	13.83
1640	PUR4_HUMAN	Phosphoribosylformylglycinamidine synthase	EWIKPIMFSGGIGSMEADHISK(Hcy)EAPEPGMEVVKVGGPVYR	21.36
1641	PUR4_HUMAN	Phosphoribosylformylglycinamidine synthase	GDPEMEQK(Hcy)MNRVIR	13.35
1642	SERC_HUMAN	Phosphoserine aminotransferase	FLDK(Hcy)ALELNMLSLK	21.22
1643	PAIRB_HUMAN	Plasminogen activator inhibitor 1 RNA-binding protein	EAGGGGVGGPGAKSAAQAAAQTNSNAAGK(Hcy)QLR	26.42
1644	PAIRB_HUMAN	Plasminogen activator inhibitor 1 RNA-binding protein	K(Hcy)EAGGGGVGGPGAKSAAQAAAQTNSNAAGKQLR	22.33
1645	PAIRB_HUMAN	Plasminogen activator inhibitor 1 RNA-binding protein	AAENK(Hcy)K(Hcy)K(Hcy)EAGGGGVGGPGAK	16.82
1646	PAIRB_HUMAN	Plasminogen activator inhibitor 1 RNA-binding protein	EAGGGGVGGPGAKSAAQAAAQTNSNAAGK(Hcy)QLR	22.33
1647	PLSI_HUMAN	Plastin-1	K(Hcy)TSISSFK(Hcy)DK	16.67
1648	PLSI_HUMAN	Plastin-1	IENCNYAVELGK(Hcy)NK(Hcy)AK	13.25
1649	PLSI_HUMAN	Plastin-1	SANKK(Hcy)TSISSFK	31.31
1650	PLSI_HUMAN	Plastin-1	SANK(Hcy)KTSISSFK	31.31
1651	PLST_HUMAN	Plastin-3	LMLDGDRNK(Hcy)DGK	21.17
1652	PLST_HUMAN	Plastin-3	EIIQK(Hcy)LMLDGDRNK(Hcy)DGK	19.47
1653	LIS1_HUMAN	Platelet-activating factor acetylhydrolase IB subunit alpha	DK(Hcy)TIKMWEVQTGYCVK	13.89
1654	PLEC1_HUMAN	Plectin-1	LSVYQAMK(Hcy)K	14.58
1655	PARP1_HUMAN	Poly [ADP-ribose] polymerase 1	SK(Hcy)LPK(Hcy)PVQDLIK	34.51
1656	PARP1_HUMAN	Poly [ADP-ribose] polymerase 1	NKDEVKAMIEKLGGK(Hcy)LTGTANK	43.04
1657	PARP1_HUMAN	Poly [ADP-ribose] polymerase 1	K(Hcy)GDEVDGVDEVAK	15.32
1658	PARP1_HUMAN	Poly [ADP-ribose] polymerase 1	K(Hcy)EVEK(Hcy)MNK(Hcy)KMEEVK	35.46
1659	PARP1_HUMAN	Poly [ADP-ribose] polymerase 1	EVEK(Hcy)MNK(Hcy)K(Hcy)MEEVK	35.46
1660	PARP1_HUMAN	Poly [ADP-ribose] polymerase 1	SK(Hcy)LPKPVQDLIKMIFDVESMK	37.08
1661	PARP1_HUMAN	Poly [ADP-ribose] polymerase 1	GFSLLATEDK(Hcy)EALK(Hcy)K(Hcy)QLPGVK	35.34
1662	PARP1_HUMAN	Poly [ADP-ribose] polymerase 1	SK(Hcy)GQVK(Hcy)EEGINK(Hcy)SEK(Hcy)R	17.64
1663	PARP1_HUMAN	Poly [ADP-ribose] polymerase 1	DEVKAMIEKLGGK(Hcy)LTGTANKASLCISTK	28.75
1664	PARP1_HUMAN	Poly [ADP-ribose] polymerase 1	MVDPEK(Hcy)PQLGMIDR	19.92
1665	PARP1_HUMAN	Poly [ADP-ribose] polymerase 1	DEVK(Hcy)AMIEKLGGKLTGTANK	64.85
1666	PARP1_HUMAN	Poly [ADP-ribose] polymerase 1	SGAALSKK(Hcy)SKGQVKEEGINK	49.3
1667	PARP1_HUMAN	Poly [ADP-ribose] polymerase 1	DEVKAMIEK(Hcy)LGGKLTGTANK	64.85
1668	PARP1_HUMAN	Poly [ADP-ribose] polymerase 1	SEK(Hcy)RMKLTLKGGAAVDPDSGLEHSAHVLEK	18.88
1669	PARP1_HUMAN	Poly [ADP-ribose] polymerase 1	SEKRMK(Hcy)LTLKGGAAVDPDSGLEHSAHVLEK	18.88
1670	PARP1_HUMAN	Poly [ADP-ribose] polymerase 1	SGAALSK(Hcy)KSKGQVKEEGINKSEK	49.3
1671	PARP1_HUMAN	Poly [ADP-ribose] polymerase 1	SGAALSKK(Hcy)SKGQVKEEGINK(Hcy)SEK	49.3
1672	PARP1_HUMAN	Poly [ADP-ribose] polymerase 1	TDIK(Hcy)VVDRDSEEAEIIR	18.32
1673	PARP1_HUMAN	Poly [ADP-ribose] polymerase 1	WDDQQKVKK(Hcy)TAEAGGVTGK(Hcy)GQDGIGSK	15.43
1674	PARP1_HUMAN	Poly [ADP-ribose] polymerase 1	GGK(Hcy)VFSATLGLVDIVK	22.55
1675	PARP1_HUMAN	Poly [ADP-ribose] polymerase 1	EVEKMNKK(Hcy)MEEVK	27.07
1676	PARP1_HUMAN	Poly [ADP-ribose] polymerase 1	K(Hcy)SKKEKDKDSK	14.92
1677	PARP1_HUMAN	Poly [ADP-ribose] polymerase 1	NK(Hcy)DEVK(Hcy)AMIEK(Hcy)LGGK	26.94
1678	PARP1_HUMAN	Poly [ADP-ribose] polymerase 1	GQDGIGSK(Hcy)AEKTLGDFAAEYAK(Hcy)SNR	13.34
1679	PARP1_HUMAN	Poly [ADP-ribose] polymerase 1	LTGTANKASLCISTKKEVEKMNKK(Hcy)MEEVK	20.02
1680	PCBP1_HUMAN	Poly(rC)-binding protein 1	LLMHGKEVGSIIGK(Hcy)KGESVK	20.88
1681	PCBP1_HUMAN	Poly(rC)-binding protein 1	EVGSIIGKK(Hcy)GESVK	15.65
1682	PCBP1_HUMAN	Poly(rC)-binding protein 1	EVGSIIGK(Hcy)KGESVK	15.65
1683	PCBP2_HUMAN	Poly(rC)-binding protein 2	LLMHGKEVGSIIGKKGESVK(Hcy)K	23.45
1684	PUF60_HUMAN	Poly(U)-binding-splicing factor PUF60	IK(Hcy)SCTLARDPTTGK(Hcy)HK(Hcy)GYGFIEYEK	20.98
1685	PUF60_HUMAN	Poly(U)-binding-splicing factor PUF60	HMVMQK(Hcy)LLRKQESTVMVLR	27.33
1686	PUF60_HUMAN	Poly(U)-binding-splicing factor PUF60	QESTVMVLRNMVDPK(Hcy)DIDDDLEGEVTEECGK	20.09
1687	PABP1_HUMAN	Polyadenylate-binding protein 1	K(Hcy)FEQMK(Hcy)QDRITRYQGVNLYVKNLDDGIDDER	27.67
1688	PABP1_HUMAN	Polyadenylate-binding protein 1	K(Hcy)EFSPFGTITSAKVMMEGGR	18.58
1689	PABP1_HUMAN	Polyadenylate-binding protein 1	K(Hcy)EFSPFGTITSAKVMMEGGR	18.58
1690	PABP4_HUMAN	Polyadenylate-binding protein 4	K(Hcy)VERQAELK	15.62
1691	PABP4_HUMAN	Polyadenylate-binding protein 4	AK(Hcy)EFTNVYIK(Hcy)NFGEEVDDESLK(Hcy)ELFSQFGK	14.08
1692	PABP4_HUMAN	Polyadenylate-binding protein 4	SRK(Hcy)EREAELGAK	13.72
1693	PABP4_HUMAN	Polyadenylate-binding protein 4	ELFSQFGK(Hcy)TLSVK	24.39
1694	PTBP1_HUMAN	Polypyrimidine tract-binding protein 1	ITLSK(Hcy)HQNVQLPR	18.06
1695	PNPT1_HUMAN	Polyribonucleotide nucleotidyltransferase 1, mitochondrial	EIGTSDK(Hcy)EILTSR	27.35
1696	PNPT1_HUMAN	Polyribonucleotide nucleotidyltransferase 1, mitochondrial	K(Hcy)EMSSSTLNLVVAGAPK	22.73
1697	HEM3_HUMAN	Porphobilinogen deaminase	IGEKSLFTK(Hcy)ELEHALEK	14.18
1698	ATP4A_HUMAN	Potassium-transporting ATPase alpha chain 1	K(Hcy)K(Hcy)AGGGGGK(Hcy)R	37.41
1699	ATP4A_HUMAN	Potassium-transporting ATPase alpha chain 1	AAFK(Hcy)SGQDAVPVPK	28.21
1700	PRAF2_HUMAN	PRA1 family protein 2	NLKNK(Hcy)IENK	26.37
1701	PRAF3_HUMAN	PRA1 family protein 3	NLKNK(Hcy)LENK	26.37
1702	PRAF3_HUMAN	PRA1 family protein 3	NLK(Hcy)NK(Hcy)LENK(Hcy)MEGIGLK(Hcy)R	15.27
1703	PFD3_HUMAN	Prefoldin subunit 3	YK(Hcy)FMELNLAQKK(Hcy)R	17.18
1704	PFD3_HUMAN	Prefoldin subunit 3	QTLEILKYMQK(Hcy)K	16.71
1705	PM14_HUMAN	Pre-mRNA branch site protein p14	MAMQAAK(Hcy)RANIRLPPEVNRILYIR	19.25
1706	PRP8_HUMAN	Pre-mRNA-processing-splicing factor 8	IVNK(Hcy)WNTALIGLMTYFR	24.94
1707	PRP8_HUMAN	Pre-mRNA-processing-splicing factor 8	CWPRDARMRLMK(Hcy)HDVNLGRAVFWDIK	20.52
1708	PRP8_HUMAN	Pre-mRNA-processing-splicing factor 8	EDMPPEHVRK(Hcy)IIRDHGDMTNR	19.35
1709	PRP8_HUMAN	Pre-mRNA-processing-splicing factor 8	K(Hcy)KSRFGNAFHLCR	13.24
1710	PRP8_HUMAN	Pre-mRNA-processing-splicing factor 8	WK(Hcy)TAEEVAALIR	31.77
1711	SAP_HUMAN	Proactivator polypeptide	EVTK(Hcy)LIDNNKTEKEILDAFDKMCSK	15.61
1712	DDX17_HUMAN	Probable ATP-dependent RNA helicase DDX17	STCIYGGAPK(Hcy)GPQIR	17.5
1713	DDX46_HUMAN	Probable ATP-dependent RNA helicase DDX46	TIAEQLAEK(Hcy)INAK	25.7
1714	DDX46_HUMAN	Probable ATP-dependent RNA helicase DDX46	IIK(Hcy)KSSGFSGKGFK	20.34
1715	DDX5_HUMAN	Probable ATP-dependent RNA helicase DDX5	GFGAPRFGGSRAGPLSGK(Hcy)K	18.75
1716	DDX5_HUMAN	Probable ATP-dependent RNA helicase DDX5	K(Hcy)WNLDELPK	19.18
1717	DDX5_HUMAN	Probable ATP-dependent RNA helicase DDX5	YSAGK(Hcy)R	22.11
1718	DDX6_HUMAN	Probable ATP-dependent RNA helicase DDX6	LDLK(Hcy)K(Hcy)DNIQAMVIVPTR	13.72
1719	USP9X_HUMAN	Probable ubiquitin carboxyl-terminal hydrolase FAF-X	AVNCREGKLVAK(Hcy)R	35.9
1720	USP9X_HUMAN	Probable ubiquitin carboxyl-terminal hydrolase FAF-X	LMPPDSTTIEK(Hcy)LR	15.39
1721	USP9X_HUMAN	Probable ubiquitin carboxyl-terminal hydrolase FAF-X	DDVFGYPQQFEDKPALSK(Hcy)TEDR	25.16
1722	USP9Y_HUMAN	Probable ubiquitin carboxyl-terminal hydrolase FAF-Y	DGLTISFTK(Hcy)ILMDEAVSGWKFEIHR	13.33
1723	USP9Y_HUMAN	Probable ubiquitin carboxyl-terminal hydrolase FAF-Y	CIVNRIKANVAHK(Hcy)K	14.61
1724	USP9Y_HUMAN	Probable ubiquitin carboxyl-terminal hydrolase FAF-Y	TSYVKKIIEDCSNSEDTIK(Hcy)LLR	16.62
1725	GT251_HUMAN	Procollagen galactosyltransferase 1	EQQALSREAK(Hcy)NSDVLQSPLDSAAR	17.58
1726	PROF2_HUMAN	Profilin-2	EGVHGGGLNKK(Hcy)AYSMAK	18.34
1727	PROF2_HUMAN	Profilin-2	VLVFVMGK(Hcy)EGVHGGGLNK	18.62
1728	PDC6I_HUMAN	Programmed cell death 6-interacting protein	DLDPIGK(Hcy)ATLVK	14.14
1729	PDC6I_HUMAN	Programmed cell death 6-interacting protein	FPFSENQICLTFTWK(Hcy)DAFDK	23.02
1730	PDCD4_HUMAN	Programmed cell death protein 4	AALDK(Hcy)ATVLLSMSK(Hcy)GGK(Hcy)R	24.61
1731	PDCD5_HUMAN	Programmed cell death protein 5	LSNLALVK(Hcy)PEK	16.25
1732	PHB2_HUMAN	Prohibitin-2	LPAGPRGMGTALK(Hcy)LLLGAGAVAYGVRESVFTVEGGHR	24.19
1733	PHB2_HUMAN	Prohibitin-2	K(Hcy)IRAAQNISK(Hcy)TIATSQNR	13.68
1734	PHB2_HUMAN	Prohibitin-2	MAQNLK(Hcy)DLAGRLPAGPRGMGTALK	39.65
1735	PA2G4_HUMAN	Proliferation-associated protein 2G4	K(Hcy)EK(Hcy)EMK(Hcy)K	15.93
1736	PA2G4_HUMAN	Proliferation-associated protein 2G4	GDAMIMEETGKIFK(Hcy)K	33.08
1737	PROSC_HUMAN	Proline synthase co-transcribed bacterial homolog protein	LK(Hcy)VMVQINTSGEESK	20.28
1738	PROSC_HUMAN	Proline synthase co-transcribed bacterial homolog protein	QNVNKLMAVPNLFMLETVDSVK(Hcy)LADK	13.26
1739	P4HA1_HUMAN	Prolyl 4-hydroxylase subunit alpha-1	DEPDAFK(Hcy)ELGTGNR	16.89
1740	P4HA1_HUMAN	Prolyl 4-hydroxylase subunit alpha-1	K(Hcy)LLELDPEHQR	26.27
1741	P4HA1_HUMAN	Prolyl 4-hydroxylase subunit alpha-1	AEEDKLEQIK(Hcy)K	29.97
1742	P4HA1_HUMAN	Prolyl 4-hydroxylase subunit alpha-1	YHDGNRNPK(Hcy)FILAPAK	14.28
1743	P4HA1_HUMAN	Prolyl 4-hydroxylase subunit alpha-1	K(Hcy)GVAVDYLPER	38.59
1744	PPCE_HUMAN	Prolyl endopeptidase	QHFEWLVK(Hcy)YSPLHNVK	13.18
1745	PTGR1_HUMAN	Prostaglandin reductase 1	VAAK(Hcy)RLKEGDTMMGQQVAK	15.17
1746	ADRM1_HUMAN	Proteasomal ubiquitin receptor ADRM1	AMQNNAK(Hcy)PEQKEGDTK	14.17
1747	ADRM1_HUMAN	Proteasomal ubiquitin receptor ADRM1	YLVEFRAGK(Hcy)MSLKGTTVTPDK	29.72
1748	PSA2_HUMAN	Proteasome subunit alpha type-2	ATAMGKNYVNGK(Hcy)TFLEK	14.57
1749	PSA3_HUMAN	Proteasome subunit alpha type-3	EMTCRDIVK(Hcy)EVAK(Hcy)IIYIVHDEVK	49.11
1750	PSA3_HUMAN	Proteasome subunit alpha type-3	EMTCRDIVK(Hcy)EVAKIIYIVHDEVK	49.11
1751	PSA3_HUMAN	Proteasome subunit alpha type-3	QAAK(Hcy)TEIEK	15.12
1752	PSA3_HUMAN	Proteasome subunit alpha type-3	QAAKTEIEK(Hcy)LQMKEMTCR	13.26
1753	PSA4_HUMAN	Proteasome subunit alpha type-4	TMDVSKLSAEK(Hcy)VEIATLTRENGK	23.82
1754	PSA5_HUMAN	Proteasome subunit alpha type-5	SSLIILK(Hcy)QVMEEK	18.48
1755	PSB1_HUMAN	Proteasome subunit beta type-1	IIEARLK(Hcy)MYKHSNNK	33.55
1756	ECM29_HUMAN	Proteasome-associated protein ECM29 homolog	K(Hcy)VMELLVHLNK(Hcy)R	13.36
1757	ECM29_HUMAN	Proteasome-associated protein ECM29 homolog	MK(Hcy)AQGAIAMASIAK	28.4
1758	ECM29_HUMAN	Proteasome-associated protein ECM29 homolog	QELCK(Hcy)LMCER	19.63
1759	AAR2_HUMAN	Protein AAR2 homolog	CGIECK(Hcy)SYQEGLARLPEMK(Hcy)PR	14.8
1760	ANM1_HUMAN	Protein arginine N-methyltransferase 1	TGEEIFGTIGMRPNAK(Hcy)NNR	28.57
1761	DIAP1_HUMAN	Protein diaphanous homolog 1	AK(Hcy)KDQEGGEEKKSVQK	21.69
1762	DIAP1_HUMAN	Protein diaphanous homolog 1	TK(Hcy)VEKSEAKAAELEK(Hcy)K	17.89
1763	DIAP1_HUMAN	Protein diaphanous homolog 1	DK(Hcy)K(Hcy)K(Hcy)GRSPDELPSAGGDGGK(Hcy)SK(Hcy)K	15.41
1764	DIAP1_HUMAN	Protein diaphanous homolog 1	AGCAVTSLLASELTKDDAMAAVPAK(Hcy)VSK	18.82
1765	DIAP1_HUMAN	Protein diaphanous homolog 1	AK(Hcy)KDQEGGEEKK(Hcy)SVQK	21.69
1766	DIAP1_HUMAN	Protein diaphanous homolog 1	K(Hcy)K(Hcy)GRSPDELPSAGGDGGK	19.23
1767	DIAP1_HUMAN	Protein diaphanous homolog 1	AGCAVTSLLASELTKDDAMAAVPAK(Hcy)VSK	18.82
1768	DIAP1_HUMAN	Protein diaphanous homolog 1	AEK(Hcy)ERLEK	26.75
1769	DIAP1_HUMAN	Protein diaphanous homolog 1	AKLAK(Hcy)EK(Hcy)AEK(Hcy)ER	13.03
1770	DIAP1_HUMAN	Protein diaphanous homolog 1	K(Hcy)KGRSPDELPSAGGDGGK	25.5
1771	DIAP1_HUMAN	Protein diaphanous homolog 1	AGCAVTSLLASELTK(Hcy)DDAMAAVPAK(Hcy)VSK	18.82
1772	DIAP1_HUMAN	Protein diaphanous homolog 1	DK(Hcy)KKGRSPDELPSAGGDGGK	25.5
1773	PDIA1_HUMAN	Protein disulfide-isomerase	IKPHLMSQELPEDWDK(Hcy)QPVK	14.98
1774	PDIA3_HUMAN	Protein disulfide-isomerase A3	MTSGK(Hcy)IK(Hcy)KFIQENIFGICPHMTEDNK	14.6
1775	PDIA3_HUMAN	Protein disulfide-isomerase A3	K(Hcy)QAGPASVPLRTEEEFK	16.41
1776	PDIA3_HUMAN	Protein disulfide-isomerase A3	FEDKTVAYTEQKMTSGK(Hcy)IK	24.97
1777	PDIA3_HUMAN	Protein disulfide-isomerase A3	VMMVAK(Hcy)K(Hcy)FLDAGHK(Hcy)LNFAVASR	19.62
1778	PDIA3_HUMAN	Protein disulfide-isomerase A3	FEDK(Hcy)TVAYTEQKMTSGK	24.97
1779	PDIA3_HUMAN	Protein disulfide-isomerase A3	FEDKTVAYTEQK(Hcy)MTSGK	24.97
1780	PDIA4_HUMAN	Protein disulfide-isomerase A4	DKDPPIPVAK(Hcy)IDATSASVLASR	16.94
1781	PDIA4_HUMAN	Protein disulfide-isomerase A4	YK(Hcy)GQKGLVIAKMDATANDVPSDR	26.67
1782	PDIA6_HUMAN	Protein disulfide-isomerase A6	AATALK(Hcy)DVVK	34.94
1783	PARK7_HUMAN	Protein DJ-1	K(Hcy)GLIAAICAGPTALLAHEIGFGSK	33.4
1784	PARK7_HUMAN	Protein DJ-1	DGLILTSRGPGTSFEFALAIVEALNGK(Hcy)EVAAQVK(Hcy)APLVLK(Hcy)D	20.29
1785	F16A1_HUMAN	Protein FAM160A1	EESK(Hcy)GEKEKEGK	16.1
1786	F162A_HUMAN	Protein FAM162A	K(Hcy)AAQRHETLTSLNLEKK(Hcy)AR	16.78
1787	F162A_HUMAN	Protein FAM162A	K(Hcy)EDEIPETVSLEMLDAAK	22.15
1788	F162A_HUMAN	Protein FAM162A	VK(Hcy)ISYLMIALTVVGCIFMVIEGK(Hcy)K	15.47
1789	FLII_HUMAN	Protein flightless-1 homolog	DAEKK(Hcy)DQMK	24.21
1790	IWS1_HUMAN	Protein IWS1 homolog	QLNNQK(Hcy)K(Hcy)PALK	16.68
1791	IWS1_HUMAN	Protein IWS1 homolog	QLNNQKK(Hcy)PALK	16.68
1792	IWS1_HUMAN	Protein IWS1 homolog	SMSGK(Hcy)R	18.36
1793	IWS1_HUMAN	Protein IWS1 homolog	KFHSSDSEEEEHK(Hcy)K	20.03
1794	LTV1_HUMAN	Protein LTV1 homolog	QEKELLNLK(Hcy)K	13.33
1795	LTV1_HUMAN	Protein LTV1 homolog	KQAIK(Hcy)EERKER	13.67
1796	LYRIC_HUMAN	Protein LYRIC	TELGLDLGLEPK(Hcy)R	21.92
1797	LYRIC_HUMAN	Protein LYRIC	EMLSVGLGFLRTELGLDLGLEPK(Hcy)R	37.25
1798	MYPT1_HUMAN	Protein phosphatase 1 regulatory subunit 12A	EK(Hcy)DTAGVTRSASSPR	19.23
1799	MYPT1_HUMAN	Protein phosphatase 1 regulatory subunit 12A	SGSYSYLEERK(Hcy)PYSSRLEK(Hcy)DDSTDFK(Hcy)K	14.95
1800	MYPT1_HUMAN	Protein phosphatase 1 regulatory subunit 12A	MADAKQK(Hcy)RNEQLK	34.5
1801	MYPT1_HUMAN	Protein phosphatase 1 regulatory subunit 12A	EEKEK(Hcy)QDKEKQEEKK	36.5
1802	MYPT1_HUMAN	Protein phosphatase 1 regulatory subunit 12A	LK(Hcy)DENGALIRVISK(Hcy)LSK	13.44
1803	MYPT1_HUMAN	Protein phosphatase 1 regulatory subunit 12A	EK(Hcy)DTAGVTRSASSPRLSSSLDNK	28.82
1804	MYPT1_HUMAN	Protein phosphatase 1 regulatory subunit 12A	SLLEMEK(Hcy)R	33.37
1805	MYPT1_HUMAN	Protein phosphatase 1 regulatory subunit 12A	K(Hcy)EEERIMLRDAR	13.65
1806	PP1R7_HUMAN	Protein phosphatase 1 regulatory subunit 7	VK(Hcy)TLCLRQNLIKCIENLEELQSLR	14.69
1807	QN1_HUMAN	Protein QN1 homolog	LKLEIEK(Hcy)LK(Hcy)AESGNPSIR	20.26
1808	QN1_HUMAN	Protein QN1 homolog	LK(Hcy)LEIEKLK(Hcy)AESGNPSIR	20.26
1809	RCC2_HUMAN	Protein RCC2	K(Hcy)KAAAAAWEEPSSGNGTARAGPRK(Hcy)R	25.37
1810	TIM_HUMAN	Protein timeless homolog	QLLDSDEEQEEDEGRNRAPELGAPGIQK(Hcy)K	39.38
1811	SC23A_HUMAN	Protein transport protein Sec23A	YVK(Hcy)KGTKHFEALANR	16.56
1812	SC23A_HUMAN	Protein transport protein Sec23A	GTK(Hcy)DLSAKQLQEMLGLSK	15.17
1813	SC23B_HUMAN	Protein transport protein Sec23B	SYVFRGTK(Hcy)DLTAK	26.25
1814	SC23B_HUMAN	Protein transport protein Sec23B	MAFGATLDVK(Hcy)TSR	32.66
1815	SC24C_HUMAN	Protein transport protein Sec24C	CK(Hcy)AYMCPFMQFIEGGR	15.03
1816	U90_HHV6Z	Protein U90	EDHK(Hcy)TEKIVAVSQKCKSK	13.44
1817	UN45A_HUMAN	Protein unc-45 homolog A	ALVGLCK(Hcy)LGSAGGTDFSMKQFAEGSTLK	14.29
1818	UN45A_HUMAN	Protein unc-45 homolog A	K(Hcy)LLAAGVVSAMVCMVK	24.42
1819	UN45A_HUMAN	Protein unc-45 homolog A	DPNNSLTLWVIDQGLK(Hcy)K	13.82
1820	UN45A_HUMAN	Protein unc-45 homolog A	SLKDPNNSLTLWVIDQGLK(Hcy)K	16.18
1821	UN45A_HUMAN	Protein unc-45 homolog A	QK(Hcy)ASQNLVVLAREDAGAEK	13.09
1822	UN45A_HUMAN	Protein unc-45 homolog A	SQALEK(Hcy)LGRLDQAVLDLQR	13.84
1823	UN45A_HUMAN	Protein unc-45 homolog A	K(Hcy)WLCNDQIDAGTR	16.21
1824	UN45A_HUMAN	Protein unc-45 homolog A	SLK(Hcy)DPNNSLTLWVIDQGLK	14.5
1825	UN45A_HUMAN	Protein unc-45 homolog A	DGGDVK(Hcy)ALYRRSQALEK	21.64
1826	UN45A_HUMAN	Protein unc-45 homolog A	QK(Hcy)ILK(Hcy)EK(Hcy)AVPMIEGYMFEEHEMIR	29.33
1827	UN45A_HUMAN	Protein unc-45 homolog A	ALVGLCK(Hcy)LGSAGGTDFSMKQFAEGSTLK	43.85
1828	ZWILC_HUMAN	Protein zwilch homolog	LDGFGDSTK(Hcy)K	14.93
1829	PIMT_HUMAN	Protein-L-isoaspartate(D-aspartate) O-methyltransferase	VIGIDHIK(Hcy)ELVDDSVNNVR	16.52
1830	PIMT_HUMAN	Protein-L-isoaspartate(D-aspartate) O-methyltransferase	LQDGSIK(Hcy)MKPLMGVIYVPLTDKEKQWSR	14.68
1831	PIMT_HUMAN	Protein-L-isoaspartate(D-aspartate) O-methyltransferase	SGGASHSELIHNLRK(Hcy)NGIIK	16.63
1832	PSA_HUMAN	Puromycin-sensitive aminopeptidase	IDFVGELNDKMK(Hcy)GFYR	14.6
1833	PSA_HUMAN	Puromycin-sensitive aminopeptidase	FIK(Hcy)DNWEELYNR	16.28
1834	PSA_HUMAN	Puromycin-sensitive aminopeptidase	LKILMDK(Hcy)PEMNVVLK	32.71
1835	PSAL_HUMAN	Puromycin-sensitive aminopeptidase-like protein	K(Hcy)PYPDDENLVEVK	21.98
1836	PSAL_HUMAN	Puromycin-sensitive aminopeptidase-like protein	IDFVGELNDKMK(Hcy)GFYR	25.05
1837	RS10L_HUMAN	Putative 40S ribosomal protein S10-like	K(Hcy)DVHMPK(Hcy)HPELADKNVPNLHVMK	13.86
1838	RS26L_HUMAN	Putative 40S ribosomal protein S26-like 1	MTK(Hcy)KRRNNSHAK(Hcy)KGR	29.3
1839	RS26L_HUMAN	Putative 40S ribosomal protein S26-like 1	MTKK(Hcy)RRNNSHAK(Hcy)KGR	29.3
1840	RS26L_HUMAN	Putative 40S ribosomal protein S26-like 1	MTK(Hcy)KRRNNSHAKK(Hcy)GR	29.3
1841	R13AX_HUMAN	Putative 60S ribosomal protein L13a-like MGC87657	QAEK(Hcy)NVK	21.71
1842	DHX57_HUMAN	Putative ATP-dependent RNA helicase DHX57	K(Hcy)GKPGKGGGKGSSRGGR	58.79
1843	PHTF1_HUMAN	Putative homeodomain transcription factor 1	MEK(Hcy)KPNK	13.82
1844	ASXL2_HUMAN	Putative Polycomb group protein ASXL2	VKK(Hcy)TPAEQPK	14.74
1845	ASXL2_HUMAN	Putative Polycomb group protein ASXL2	VK(Hcy)K(Hcy)TPAEQPK	14.74
1846	ASXL2_HUMAN	Putative Polycomb group protein ASXL2	QEIEKEK(Hcy)KVEPWK	18.51
1847	TPM3L_HUMAN	Putative tropomyosin alpha-3 chain-like protein	MELQEIQLK(Hcy)EAK	14.72
1848	PDXK_HUMAN	Pyridoxal kinase	K(Hcy)VDAVFVGTGDLFAAMLLAWTHK	27.54
1849	P5CR1_HUMAN	Pyrroline-5-carboxylate reductase 1, mitochondrial	ELQSMADQEQVSPAAIK(Hcy)K	22.72
1850	P5CR2_HUMAN	Pyrroline-5-carboxylate reductase 2	ISPAALK(Hcy)KTLLDR	27.21
1851	P5CR2_HUMAN	Pyrroline-5-carboxylate reductase 2	ISPAALKK(Hcy)TLLDR	27.21
1852	ODPA_HUMAN	Pyruvate dehydrogenase E1 component subunit alpha, somatic form, mitochondrial	GLSVREILAELTGRKGGCAKGK(Hcy)GGSMHMYAK	17.11
1853	ODPA_HUMAN	Pyruvate dehydrogenase E1 component subunit alpha, somatic form, mitochondrial	MLAAVSRVLSGASQK(Hcy)PASR	20.65
1854	ODPB_HUMAN	Pyruvate dehydrogenase E1 component subunit beta, mitochondrial	DEK(Hcy)VFLLGEEVAQYDGAYK	16.76
1855	KPYM_HUMAN	Pyruvate kinase isozymes M1/M2	GDLGIEIPAEK(Hcy)VFLAQK	28.58
1856	KPYM_HUMAN	Pyruvate kinase isozymes M1/M2	IISK(Hcy)IENHEGVRRFDEILEASDGIMVAR	22.94
1857	GDIA_HUMAN	Rab GDP dissociation inhibitor alpha	LSAIYGGTYMLNKPVDDIIMENGK(Hcy)VVGVK	13.74
1858	GDIA_HUMAN	Rab GDP dissociation inhibitor alpha	IYKVPSTETEALASNLMGMFEK(Hcy)R	41.39
1859	GDIA_HUMAN	Rab GDP dissociation inhibitor alpha	YLDFK(Hcy)VVEGSFVYK	16.01
1860	GDIB_HUMAN	Rab GDP dissociation inhibitor beta	IYK(Hcy)VPSTEAEALASSLMGLFEK	28.66
1861	GDIB_HUMAN	Rab GDP dissociation inhibitor beta	VTEGSFVYK(Hcy)GGK(Hcy)IYK	13.55
1862	RFIP1_HUMAN	Rab11 family-interacting protein 1	K(Hcy)ATAEGSAGRVENFGK	13.79
1863	RADI_HUMAN	Radixin	ENPLQFK(Hcy)FR	20.32
1864	RADI_HUMAN	Radixin	K(Hcy)QLQALSSELAQAR	23.86
1865	RADI_HUMAN	Radixin	AFAAQEDLEKTK(Hcy)EELK	14.47
1866	RADI_HUMAN	Radixin	IALLEEAK(Hcy)K	16.32
1867	RADI_HUMAN	Radixin	LNK(Hcy)K(Hcy)VTQQDVK(Hcy)K	16.04
1868	RADI_HUMAN	Radixin	AAEEAK(Hcy)SAIAK(Hcy)QAADQMK	13.3
1869	RAGP1_HUMAN	Ran GTPase-activating protein 1	MASEDIAKLAETLAK(Hcy)TQVAGGQLSFK(Hcy)GK	22.43
1870	RAGP1_HUMAN	Ran GTPase-activating protein 1	TQVAGGQLSFK(Hcy)GK	15.47
1871	RAGP1_HUMAN	Ran GTPase-activating protein 1	GK(Hcy)SLKLNTAEDAKDVIK	24.12
1872	RAGP1_HUMAN	Ran GTPase-activating protein 1	LEGNTVGVEAARVIAK(Hcy)ALEK	14.2
1873	RAGP1_HUMAN	Ran GTPase-activating protein 1	SLKLNTAEDAK(Hcy)DVIK	19.19
1874	RANG_HUMAN	Ran-specific GTPase-activating protein	GTGDVKLLK(Hcy)HK(Hcy)EKGAIR	19.79
1875	RANG_HUMAN	Ran-specific GTPase-activating protein	KAGSGKNDHAEK(Hcy)VAEK	27.54
1876	GDS1_HUMAN	Rap1 GTPase-GDP dissociation stimulator 1	MLIDAQAEAAEQLGK(Hcy)NVK	13.53
1877	GDS1_HUMAN	Rap1 GTPase-GDP dissociation stimulator 1	K(Hcy)LK(Hcy)ITAVDKTEDSLEGCLDCLLQALAQNNTETSEK	15.97
1878	RASA1_HUMAN	Ras GTPase-activating protein 1	FEITLSNKTK(Hcy)K	13.73
1879	G3BP1_HUMAN	Ras GTPase-activating protein-binding protein 1	GPPRGGMVQK(Hcy)PGFGVGRGLAPR	15.2
1880	G3BP2_HUMAN	Ras GTPase-activating protein-binding protein 2	GGMAQK(Hcy)LGSGRGTGQMEGRFTGQR	20.95
1881	IQGA1_HUMAN	Ras GTPase-activating-like protein IQGAP1	K(Hcy)NK(Hcy)EQLSDMMMINK	38.54
1882	IQGA1_HUMAN	Ras GTPase-activating-like protein IQGAP1	QILAPVVK(Hcy)EIMDDKSLNIK	21.34
1883	IQGA1_HUMAN	Ras GTPase-activating-like protein IQGAP1	EK(Hcy)IQTGLKK(Hcy)LTELGTVDPK	18.75
1884	IQGA1_HUMAN	Ras GTPase-activating-like protein IQGAP1	GGLK(Hcy)ALSKEK(Hcy)R	13.18
1885	IQGA1_HUMAN	Ras GTPase-activating-like protein IQGAP1	TCLDNLASKGK(Hcy)VSK	13.09
1886	IQGA1_HUMAN	Ras GTPase-activating-like protein IQGAP1	LTKK(Hcy)NKEQLSDMMMINK(Hcy)QK	13.82
1887	IQGA1_HUMAN	Ras GTPase-activating-like protein IQGAP1	EQLSDMMMINKQK(Hcy)GGLK	14.66
1888	IQGA1_HUMAN	Ras GTPase-activating-like protein IQGAP1	EMKGK(Hcy)KSK(Hcy)KISLK	22.15
1889	IQGA1_HUMAN	Ras GTPase-activating-like protein IQGAP1	EMKGKK(Hcy)SKK(Hcy)ISLK	22.15
1890	IQGA1_HUMAN	Ras GTPase-activating-like protein IQGAP1	EMKGKKSK(Hcy)K(Hcy)ISLK	22.15
1891	IQGA1_HUMAN	Ras GTPase-activating-like protein IQGAP1	TCLDNLASK(Hcy)GKVSK	13.09
1892	IQGA1_HUMAN	Ras GTPase-activating-like protein IQGAP1	EMKGKK(Hcy)SK(Hcy)KISLK	22.15
1893	IQGA1_HUMAN	Ras GTPase-activating-like protein IQGAP1	SKSVK(Hcy)EDSNLTLQEK(Hcy)KEKIQTGLK	27.94
1894	IQGA1_HUMAN	Ras GTPase-activating-like protein IQGAP1	DAKTPDKMKKSK(Hcy)SVKEDSNLTLQEK	13.27
1895	IQGA1_HUMAN	Ras GTPase-activating-like protein IQGAP1	TPDK(Hcy)MK(Hcy)K(Hcy)SK(Hcy)SVKEDSNLTLQEK	19.61
1896	IQGA1_HUMAN	Ras GTPase-activating-like protein IQGAP1	EMKGK(Hcy)KSK(Hcy)K(Hcy)ISLK	22.15
1897	IQGA1_HUMAN	Ras GTPase-activating-like protein IQGAP1	NK(Hcy)EQLSDMMMINK(Hcy)QKGGLK	22.99
1898	IQGA1_HUMAN	Ras GTPase-activating-like protein IQGAP1	TPDK(Hcy)MKKSKSVKEDSNLTLQEK(Hcy)K	26.41
1899	RAC3_HUMAN	Ras-related C3 botulinum toxin substrate 3	EIGSVK(Hcy)YLECSALTQR	17.45
1900	RAB10_HUMAN	Ras-related protein Rab-10	TPVKEPNSENVDISSGGGVTGWK(Hcy)SK	19.73
1901	RAB10_HUMAN	Ras-related protein Rab-10	MLLGNKCDMDDKRVVPK(Hcy)GK(Hcy)GEQIAR	14.33
1902	RAB1B_HUMAN	Ras-related protein Rab-1B	LLVGNK(Hcy)SDLTTK(Hcy)K	17.68
1903	RAB1B_HUMAN	Ras-related protein Rab-1B	LLVGNK(Hcy)SDLTTK	17.68
1904	RAB21_HUMAN	Ras-related protein Rab-21	HYHTSAK(Hcy)QNKGIEELFLDLCK(Hcy)RMIETAQVDER	31.24
1905	RAB21_HUMAN	Ras-related protein Rab-21	MLGNEICLCIVGNK(Hcy)IDLEK	14.84
1906	RAB21_HUMAN	Ras-related protein Rab-21	MAAAGGGGGGAAAAGRAYSFK(Hcy)VVLLGEGCVGK	14.19
1907	RAB5C_HUMAN	Ras-related protein Rab-5C	QASPNIVIALAGNK(Hcy)ADLASK	23.93
1908	RAP1A_HUMAN	Ras-related protein Rap-1A	QINRKTPVEKK(Hcy)K	13.34
1909	RAP1B_HUMAN	Ras-related protein Rap-1b	SK(Hcy)INVNEIFYDLVR	14.82
1910	RAP1B_HUMAN	Ras-related protein Rap-1b	QINRK(Hcy)TPVPGK	25.88
1911	RIMS1_HUMAN	Regulating synaptic membrane exocytosis protein 1	K(Hcy)LKSTIQRSTETGMAAEMR	29.97
1912	RIMS1_HUMAN	Regulating synaptic membrane exocytosis protein 1	K(Hcy)LKSTIQRSTETGMAAEMR	29.97
1913	RIMS1_HUMAN	Regulating synaptic membrane exocytosis protein 1	KLK(Hcy)STIQRSTETGMAAEMR	29.97
1914	RENT2_HUMAN	Regulator of nonsense transcripts 2	K(Hcy)EVSKAPEDK	25.27
1915	RENT2_HUMAN	Regulator of nonsense transcripts 2	DQINIETKNK(Hcy)TVR	13.04
1916	RENT2_HUMAN	Regulator of nonsense transcripts 2	LEDDKRK(Hcy)K(Hcy)EDK(Hcy)ER	13.25
1917	REN3B_HUMAN	Regulator of nonsense transcripts 3B	K(Hcy)PEKGDEKELDK	13.79
1918	RFC1_HUMAN	Replication factor C subunit 1	TK(Hcy)SSPAKK(Hcy)ESVSPEDSEK	19.74
1919	RFC1_HUMAN	Replication factor C subunit 1	ENGRSTNSHLGTSNMKK(Hcy)NEENTK	13.95
1920	RFC4_HUMAN	Replication factor C subunit 4	IQQQRLLDIAK(Hcy)K	14.17
1921	RTN3_HUMAN	Reticulon-3	NGSDLGISQK(Hcy)PITIRETTR	17.31
1922	RTN3_HUMAN	Reticulon-3	ETNGSEPLGVFPTQGTPVASLDLEQEQLTIK(Hcy)ALKELGER	34.43
1923	RTN4_HUMAN	Reticulon-4	VWEVK(Hcy)DSK(Hcy)EDSDMLAAGGKIESNLESK(Hcy)VDK(Hcy)K	46.6
1924	RTN4_HUMAN	Reticulon-4	VWEVK(Hcy)DSKEDSDMLAAGGK(Hcy)IESNLESK(Hcy)VDK(Hcy)K	46.6
1925	RTN4_HUMAN	Reticulon-4	VWEVKDSK(Hcy)EDSDMLAAGGK(Hcy)IESNLESK(Hcy)VDK(Hcy)K	46.6
1926	RNT2_HUMAN	Ribonuclease T2	FWK(Hcy)HEWEKHGTCAAQVDALNSQK	33.26
1927	RAVR1_HUMAN	Ribonucleoprotein PTB-binding 1	NRRK(Hcy)ILIR	28.6
1928	RIR2_HUMAN	Ribonucleoside-diphosphate reductase subunit M2	K(Hcy)RGLMPGLTFSNELISR	19.19
1929	PRPS3_HUMAN	Ribose-phosphate pyrophosphokinase 3	MKHCSK(Hcy)IRVIDISMILAEAIR	42.7
1930	RRP1B_HUMAN	Ribosomal RNA processing protein 1 homolog B	EPEASGLK(Hcy)ALK	19.12
1931	BRX1_HUMAN	Ribosome biogenesis protein BRX1 homolog	KMKQRMDSGK(Hcy)TK	13.36
1932	WDR12_HUMAN	Ribosome biogenesis protein WDR12	DK(Hcy)NEFHKHVEFDFLIK(Hcy)GQFLR	13.06
1933	RRBP1_HUMAN	Ribosome-binding protein 1	LK(Hcy)ELESQVSGLEKEAIELR	33.31
1934	RRBP1_HUMAN	Ribosome-binding protein 1	DALNQATSQVESK(Hcy)QNAELAK(Hcy)LR	28.97
1935	RRBP1_HUMAN	Ribosome-binding protein 1	K(Hcy)EMAK(Hcy)THHQK(Hcy)VEK	16.51
1936	RRBP1_HUMAN	Ribosome-binding protein 1	K(Hcy)AEGAQNQGKKGEGAQNQGK	20.6
1937	RRBP1_HUMAN	Ribosome-binding protein 1	QNAELAKLRQELSK(Hcy)VSKELVEK	25.49
1938	RRBP1_HUMAN	Ribosome-binding protein 1	AMEALATAEQACKEK(Hcy)LLSLTQAKEESEK	26.3
1939	RRBP1_HUMAN	Ribosome-binding protein 1	AEGTPNQGKKAEGAQNQGKKVDTTPNQGK(Hcy)K	16.29
1940	RRBP1_HUMAN	Ribosome-binding protein 1	EK(Hcy)TVEKKGK	21.57
1941	RRBP1_HUMAN	Ribosome-binding protein 1	AEGTPNQGK(Hcy)KAEGAQNQGK	23.44
1942	RRBP1_HUMAN	Ribosome-binding protein 1	K(Hcy)VEGAQNQGKKAEGAQNQGK	16.93
1943	RRBP1_HUMAN	Ribosome-binding protein 1	AEGTPNQGK(Hcy)KTEGTPNQGK	28.65
1944	RRBP1_HUMAN	Ribosome-binding protein 1	AEGAQNQGKK(Hcy)VEGAQNQGK	47.09
1945	RRBP1_HUMAN	Ribosome-binding protein 1	TEGTPNQGKK(Hcy)AEGTPNQGK	25.94
1946	RRBP1_HUMAN	Ribosome-binding protein 1	AEGAQNQGK(Hcy)KVEGAQNQGK	47.09
1947	RRBP1_HUMAN	Ribosome-binding protein 1	K(Hcy)SGSK(Hcy)KK(Hcy)GEPGPPDADGPLYLPYK	19.2
1948	RRBP1_HUMAN	Ribosome-binding protein 1	TEGTPNQGKK(Hcy)AEGTPNQGKKAEGTPNQGK	21.13
1949	RRBP1_HUMAN	Ribosome-binding protein 1	K(Hcy)AEGAQNQGKKAEGAQNQGKKVEGAQNQGK	30.76
1950	RRBP1_HUMAN	Ribosome-binding protein 1	AEGAQNQGK(Hcy)KAEGAQNQGKKVEGAQNQGK	16.96
1951	RRBP1_HUMAN	Ribosome-binding protein 1	K(Hcy)TEGTPNQGKKAEGTPNQGK	25.94
1952	RRBP1_HUMAN	Ribosome-binding protein 1	K(Hcy)SGSK(Hcy)K(Hcy)KGEPGPPDADGPLYLPYK	19.2
1953	RRBP1_HUMAN	Ribosome-binding protein 1	K(Hcy)AEGAQNQGQK(Hcy)GEGAQNQGKKTEGAQGK	42.42
1954	RRFM_HUMAN	Ribosome-recycling factor, mitochondrial	LAK(Hcy)QNTNKAKDSLR	31.12
1955	RMXL1_HUMAN	RNA binding motif protein, X-linked-like-1	ETNKSRGFAFVTFESPADAK(Hcy)DAAR	43.9
1956	RTF1_HUMAN	RNA polymerase-associated protein RTF1 homolog	GTMK(Hcy)KQANK	15.15
1957	RBMX_HUMAN	RNA-binding motif protein, X chromosome	ETNKSRGFAFVTFESPADAK(Hcy)DAAR	35.27
1958	RBM25_HUMAN	RNA-binding protein 25	LPVDSVFNKFEDEDSDDVPRK(Hcy)R	40
1959	RBM25_HUMAN	RNA-binding protein 25	KK(Hcy)LPVDSVFNKFEDEDSDDVPRK(Hcy)R	25.02
1960	RBM25_HUMAN	RNA-binding protein 25	K(Hcy)KLPVDSVFNKFEDEDSDDVPRK(Hcy)R	25.02
1961	RBM26_HUMAN	RNA-binding protein 26	ERDLVKPK(Hcy)YDLDR	15.43
1962	RBM27_HUMAN	RNA-binding protein 27	K(Hcy)DKPEK(Hcy)ELK	16.13
1963	RBM27_HUMAN	RNA-binding protein 27	MLIEDVDALK(Hcy)SWLAK	18.84
1964	RBM27_HUMAN	RNA-binding protein 27	LEK(Hcy)NKNMKPEERANIMKTLK	17.14
1965	RBM27_HUMAN	RNA-binding protein 27	MIYSSSNLK(Hcy)TPSKLCSGSKSHDVQEVLK	42.9
1966	RBM27_HUMAN	RNA-binding protein 27	K(Hcy)QEAMKLQQDMRK	43.59
1967	RBM27_HUMAN	RNA-binding protein 27	DELK(Hcy)TSSAVSTPSK	23.18
1968	RBM27_HUMAN	RNA-binding protein 27	TLK(Hcy)ELGEK(Hcy)ISQLKDELK	27.71
1969	RBM28_HUMAN	RNA-binding protein 28	K(Hcy)PK(Hcy)PQINQWK	13.03
1970	RBM28_HUMAN	RNA-binding protein 28	TK(Hcy)EKGK(Hcy)NENSECPK	13.11
1971	RBM28_HUMAN	RNA-binding protein 28	EITTFEGCKINVTVAKK(Hcy)K	16.14
1972	RBM28_HUMAN	RNA-binding protein 28	TRLCLHNLPK(Hcy)AVDDKQLR	15.36
1973	RBM28_HUMAN	RNA-binding protein 28	EGLIRAGTK(Hcy)AAEGVSAADMAK	21.92
1974	RBM28_HUMAN	RNA-binding protein 28	AGTK(Hcy)AAEGVSAADMAK(Hcy)R	30.06
1975	RBM28_HUMAN	RNA-binding protein 28	NLLEAGK(Hcy)ALK(Hcy)GMNMKEIKGR	14.93
1976	RBM28_HUMAN	RNA-binding protein 28	ALK(Hcy)GMNMKEIK(Hcy)GRTVAVDWAVAK(Hcy)DK	16.17
1977	RBM28_HUMAN	RNA-binding protein 28	LK(Hcy)MKELR	24.8
1978	RBM28_HUMAN	RNA-binding protein 28	QK(Hcy)LLGPSKGAPLAKRSK	15.03
1979	RBM28_HUMAN	RNA-binding protein 28	RK(Hcy)VLALPSHRGPK	18.55
1980	RBM39_HUMAN	RNA-binding protein 39	AAAMANNLQK(Hcy)GSAGPMRLYVGSLHFNITEDMLR	35.36
1981	EWS_HUMAN	RNA-binding protein EWS	MNKRTGQPMIHIYLDKETGK(Hcy)PK	15.08
1982	EWS_HUMAN	RNA-binding protein EWS	K(Hcy)PPMNSMRGGLPPREGR	13.76
1983	EWS_HUMAN	RNA-binding protein EWS	APK(Hcy)PEGFLPPPFPPPGGDR	13.52
1984	FUS_HUMAN	RNA-binding protein FUS	K(Hcy)TGQPMINLYTDRETGK(Hcy)LK	13.29
1985	L_HMPVC	RNA-directed RNA polymerase L	VSLK(Hcy)TCIGK(Hcy)LMK	15.86
1986	RRP12_HUMAN	RRP12-like protein	K(Hcy)MKLQGQFK(Hcy)GLVK	13.71
1987	RRP12_HUMAN	RRP12-like protein	K(Hcy)AMPGAEYK(Hcy)AKKAKGDVK	19.42
1988	RUVB2_HUMAN	RuvB-like 2	DKVQAGDVITIDK(Hcy)ATGK(Hcy)ISK	13.38
1989	AT2A1_HUMAN	Sarcoplasmic/endoplasmic reticulum calcium ATPase 1	EK(Hcy)IMAVIKEWGTGR	20.42
1990	AT2A2_HUMAN	Sarcoplasmic/endoplasmic reticulum calcium ATPase 2	MNVFDTELK(Hcy)GLSK	23.54
1991	SCFD1_HUMAN	Sec1 family domain-containing protein 1	AFTK(Hcy)MASAPASYGSTTTKPMGLLSR	14.17
1992	SCFD1_HUMAN	Sec1 family domain-containing protein 1	TTLDKSLLDIISDPDAGTPEDK(Hcy)MR	18.11
1993	SEP11_HUMAN	Septin-11	SYELQESNVRLK(Hcy)LTIVDTVGFGDQINK	36.49
1994	SEP11_HUMAN	Septin-11	QMFVMRVKEK(Hcy)EAELK(Hcy)EAEK	28.17
1995	SEPT2_HUMAN	Septin-2	VENEDMNK(Hcy)DQILLEK	23.93
1996	SEPT2_HUMAN	Septin-2	DQILLEK(Hcy)EAELR	17.2
1997	SEPT2_HUMAN	Septin-2	VENEDMNK(Hcy)DQILLEK	15.66
1998	SEPT6_HUMAN	Septin-6	K(Hcy)LHQDEK(Hcy)KK(Hcy)LEDK	26.86
[truncated: 527 more rows]

## Sheet: Legend
Dataset EV1 Identified substrates of N-Hcy. N-Hcy modified lysine residues are denoted by K(Hcy). Blue-colored N-Hcy substrates are coincident with previously reported substrates.
